# Supplementary material for: Association of estimated glomerular filtration rate and incident pre-diabetes: A secondary 5-year longitudinal cohort study in Chinese people
Source: Front Endocrinol (Lausanne). 2022 Oct 27;13:965545. doi: 10.3389/fendo.2022.965545 (PMC9648615; doi:10.3389/fendo.2022.965545)
Supplement: Supplementary file 1 [file DataSheet_1.xlsx]

## Sheet: Sheet1
ID	AGE	GENDER	SITE	HEIGHT	WEIGHT	BMI	SBP	DBP	FPG	TC	TG	HDL	LDL	ALT	AST	BUN	SCR	FPG.OF.FIL.VISIT	PREDIABETES	YEAR.OF.FOLLOWUP	SMOKINGSTATUS	DRINKING	FAMILYHISTROY	SCR1	EGFR	EGFR.NEW	OUTCOME	FOLLOWTIME
238047	80	1	11	162.2	54.7	20.8	143	81	5.03	5.15	2	1.97	2.99	25.2			99.3	5.2	0	2.00411			0	1.1233	64.9618	64.9618	0	2.00411
684791	72	2	4	150	69	30.7	139	81	5.28	5.51	1.51			17		4.07	81.8	6	1	3.09925			0	0.925339	64.9632	64.9632	1	3.09925
74204	84	1	5	166	80	29	110	58	4.9	3.4	0.9	1.11	2.01	19	24		97	6.3	1	2.92402			0	1.09729	64.9786	64.9786	1	2.92402
667047	81	1	9	160.5	65.2	25.3	145	75	5.22	5.06	3.28			18.6		6.16	98.7	5.58	0	3.7399	3	3	0	1.11652	64.9819	64.9819	0	3.7399
420790	81	1	4	168	59	20.9	133	70	5.03	6.12	1.05	1.38	4.05	22.1		6.96	98.7	4.9	0	2.98973			0	1.11652	64.9819	64.9819	0	2.98973
652340	76	2	8	152	60.5	26.2	134	65	5.5	3.55	0.92	1.19	1.9	6.6	22.6	4.4	79.9	5.26	0	2.90212	3	3	0	0.903846	64.9851	64.9851	0	2.90212
89642	76	1	4	156	63	25.9	136	72	5.23	3.8	1.72			15.3		3.36	101.6	6.1	1	3.18412			0	1.14932	64.9873	64.9873	1	3.18412
628498	62	1	13	172	79	26.7	155	87	5.24	3.77	1.61			20.2	19.6	4.22	110.2	5.4	0	2.28884	3	3	0	1.24661	64.9891	64.9891	0	2.28884
3372	82	1	2	169	69	24.2	135	79	4.95	3.85	2.78	0.89	2.03	21.1		6.58	98.1	5.96	1	2.08077			0	1.10973	65.0049	65.0049	1	2.08077
254682	61	2	4	155.5	61.1	25.3	101	67	4.26	4.91	1.73			31.2	21	6.65	87.1	4.72	0	4.01095			0	0.985294	65.0482	65.0482	0	4.01095
28678	71	1	2	160	62	24.2	153	101	4.21	3.66	1.36	1.09	2.28	15.9		5.19	104.5	5	0	3.92334			0	1.18213	65.0568	65.0568	0	3.92334
42562	71	2	4	158.5	56.4	22.5	148	72	4.43	5.25	1.52	1.43	2.82	16.8		5.02	82.1	4.6	0	4.12594			0	0.928733	65.132	65.132	0	4.12594
251888	62	1	5	165	81	29.8	131	95	4.41	4.6	2.1	1.61	2.88	31	35	4.19	110	5.1	0	4.11773			0	1.24434	65.1321	65.1321	0	4.11773
359111	63	2	4	160.5	54	21	130	76	5.04	6.74	1.75	1.72	4.04	17.6	28	5.88	86	4.9	0	4.4052			0	0.972851	65.1347	65.1347	0	4.4052
432683	63	2	5	154	63	26.6	113	76	4.51	6.4	0.9	1.5	4.57	26	25	6.92	86	5.4	0	3.77823			0	0.972851	65.1347	65.1347	0	3.77823
178792	63	2	5	151	56	24.6	105	62	5.04	6.3	1.9	1.51	3.35	14	26	4.52	86	5.2	0	2.37645			0	0.972851	65.1347	65.1347	0	2.37645
248692	75	1	5	164	67	24.9	147	76	5.13	4.8	1.2	1.25	2.82	13	22	5.28	102	5.5	0	3.74812			0	1.15385	65.135	65.135	0	3.74812
481232	75	1	4	170	71.2	24.6	125	69	5	3.73	1.48	1.06	2.36	12.2		3.8	102	4.7	0	2.04791			0	1.15385	65.135	65.135	0	2.04791
241777	47	1	5	161	72	27.8	102	76	3.93	4.7	0.7	1.54	2.16	25	21	5.07	120	5.4	0	4.09856			0	1.35747	65.1377	65.1377	0	4.09856
294718	61	2	5	158	63	25.2	155	92	5.58	5.4	1.1	1.68	3.12	8	16	6.68	87	5	0	2.09172	3	3	0	0.984163	65.1386	65.1386	0	2.09172
45780	65	2	2	161	61	23.5	125	81	5.4	3.92	3.06			14.3		7.94	85	6.1	1	2.07255			0	0.961538	65.1414	65.1414	1	2.07255
402311	82	2	5	150	46	20.4	153	86	4.58	4.2	1.4	1.49	2.48	8	21	4.5	77	6.7	1	3.86037			0	0.871041	65.1534	65.1534	1	3.86037
137756	82	2	5	151	58	25.4	132	78	4.77	5.2	1.7	1.42	2.91	14	29	4.5	77	5.3	0	3.12115			0	0.871041	65.1534	65.1534	0	3.12115
131116	44	2	5	164	68	25.3	122	80	5.01	5.9	0.8	1.6	3.74	11	18	3.87	96	5.6	1	2.0616			0	1.08597	65.1586	65.1586	1	2.0616
34182	78	1	3	158	68.5	27.4	135	84	4.07	3.9	0.72	1.19	2.35	16.8		4.23	100.2	5.1	0	4.53114	3	3	0	1.13348	65.1656	65.1656	0	4.53114
392644	69	2	5	146	52	24.4	127	88	5.28	5.3	3.1	1.34	2.79	18		4.35	83	5.3	0	2.02875			0	0.938914	65.1878	65.1878	0	2.02875
260988	80	1	2	178	81	25.6	116	74	4.83	5.3	1.08	1.56	2.98	18.9		7.25	99	5.39	0	3.718			0	1.11991	65.2001	65.2001	0	3.718
245490	73	1	8	167	55.5	19.9	138	83	5.5	4.95	2.35		2.65	22	34		103.1	5.78	1	3.72074	3	3	0	1.16629	65.2047	65.2047	1	3.72074
654863	65	1	5	173	81	27.1	119	78	5.27	4.5	0.8	1.71	2.32	23		8.04	108	5.3	0	2.97604			0	1.22172	65.2057	65.2057	0	2.97604
389906	92	2	4	138	39	20.5	130	80	5.11	4.36	1.21	2.22	2.05	16.9	27.8	7.22	72.6	5.16	0	3.0089			0	0.821267	65.2154	65.2154	0	3.0089
612255	84	1	4	157	56	22.6	124	57	5.13	6.88	1.83	1.39	4.19	16.3	21.5	7.82	96.7	4.5	0	2.6256			0	1.09389	65.2226	65.2226	0	2.6256
591981	68	1	2	173	71	23.7	97	69	5.13	6.47	1.37	0.99	4.36	16.7	17.6	7.47	106.1	5.31	0	2.25325			0	1.20023	65.2319	65.2319	0	2.25325
372192	60	2	9	158.5	65.2	25.95	116	78	4.59	6.41	1.4			34.3			87.4	4.5	0	5.37166			0	0.988688	65.2347	65.2347	0	5
84363	78	1	2	159	55	21.8	116	77	5.28	4.13	1.2	1.59	2.42	16.2			100.1	5.1	0	3.16222			0	1.13235	65.2444	65.2444	0	3.16222
519255	42	2	5	164	65	24.2	96	65	4.84	4.7	1.8			16	17	3.62	97	5.4	0	2.94319	3	3	1	1.09729	65.2571	65.2571	0	2.94319
223866	48	1	3	170.5	78	26.8	143	94	3.85	6	1.33			20.9		6.1	119.1	4	0	4.62149	1	3	0	1.34729	65.2736	65.2736	0	4.62149
206775	72	1	2	162	56	21.3	137	76	4.45	4.16	0.97	1.21	2.25	20		5.44	103.6	4.8	0	2.96235	1	3	0	1.17195	65.2811	65.2811	0	2.96235
651230	68	1	5	176	77	24.9	129	65	4.58	5	1.6	1.39	2.4	19	23	5.07	106	6.7	1	3.87132			0	1.1991	65.3064	65.3064	1	3.87132
327699	68	1	5	168	59	20.9	136	66	5.17	5.4	1.5	1.36	3.56	28	28	6.29	106	5.3	0	3.7755			0	1.1991	65.3064	65.3064	0	3.7755
578800	78	1	2	166	66	24	140	90	5.26	6.65	1			26	30.1	5.54	100	4.5	0	3.18412			0	1.13122	65.3233	65.3233	0	3.18412
626426	66	1	4	169	63	22.1	123	69	4.91	5.87	2.14			18.8	27.5	5.8	107.2	4.5	0	3.40862			0	1.21267	65.3344	65.3344	0	3.40862
16049	85	1	5	170	79	27.3	164	90	5.46	4.5	1.1	1.42	2.51	19	27	4.49	96	5.4	0	3.0883			0	1.08597	65.3379	65.3379	0	3.0883
161450	48	1	5	170	69	23.9	126	76	4.87	5.2	1.5	1.52	3.03	25	22	7.35	119	5.9	1	4.07666			0	1.34615	65.34	65.34	1	4.07666
600259	70	1	9	171.5	78.3	26.6	155	92	5.3	4.6	3.2	1.04	2.3	31.9		3.1	104.7	4.6	0	2.02601			0	1.18439	65.364	65.364	0	2.02601
396514	59	1	12	175.5	75.7	24.6	126	83	4.66	4.47	1.62	1.05	2.85	28.7		4.81	111.6	4.42	0	2.02875			0	1.26244	65.3671	65.3671	0	2.02875
275564	93	1	4	166	57.5	20.9	128	66	4.75	6.86	0.96	1.47	4.22	17.4	28.6	3.81	91.6	5.3	0	2.94867			0	1.0362	65.3753	65.3753	0	2.94867
48340	61	1	11	171.1	64	21.9	111	74	4.8	4.65	0.84	1.41	3.2	27.8	21.9	5	110.3	5.43	0	2.05339			0	1.24774	65.3755	65.3755	0	2.05339
49455	69	2	2	149	54	24.3	157	90	5.29	6.63	1.38			26.4	27.9	6.91	82.8	6.8	1	2.53799			0	0.936652	65.3784	65.3784	1	2.53799
526553	55	2	2	171	61	20.9	109	76	4.6	5.81	1.45	1.09	3.4	11.6		4.74	89.8	5.7	1	4.10678			0	1.01584	65.3879	65.3879	1	4.10678
490141	47	1	2	172	69	23.3	117	75	4.5	4.56	1.07	1.38	2.79	28.8	23.8	4.22	119.6	5.8	1	4.13142	3	3	0	1.35294	65.4014	65.4014	1	4.13142
266299	58	1	11	160.3	63.2	24.6	128	73	4.94	4.61	1.51			15.8	17.4	7.15	112.2	4.9	0	2.27789			0	1.26923	65.4021	65.4021	0	2.27789
409987	77	2	5	155	48	20	169	83	4.72	4.6	0.7	1.51	2.12	9	21	4.96	79	6.6	1	3.89049			0	0.893665	65.4208	65.4208	1	3.89049
191273	77	2	5	149	48	21.6	130	64	5.55	5.7	1.5	1.58	3.5	10	20	5.78	79	5.8	1	2.89938			0	0.893665	65.4208	65.4208	1	2.89938
576185	65	1	4	164.5	62	22.9	104	70	4.43	4.92	0.82			18	24.2	4.97	107.7	5	0	4.04381			0	1.21833	65.4255	65.4255	0	4.04381
646765	54	1	3	168.5	60.5	21.3	97	66	5.17	4.84	0.88	1.34	3.27	22	30.6	6.22	114.8	4.48	0	3.62218	3	3	0	1.29864	65.427	65.427	0	3.62218
490559	71	1	5	173	82	27.4	131	86	4.73	4.5	1.2	1.19	2.84	43	31	5.41	104	4.9	0	3.74538			0	1.17647	65.4355	65.4355	0	3.74538
374228	80	1	9	164.5	74.2	27.4	112	69	3.66	4.45	1.03			18.7		4.79	98.7	5.34	0	3.7399	3	3	0	1.11652	65.44	65.44	0	3.7399
155203	80	1	4	166	52	18.9	160	89	4.84	4.33	0.62	1.87	2.16	11.5		7.1	98.7	5	0	2.91307	3	3	0	1.11652	65.44	65.44	0	2.91307
405369	75	2	9	158.5	67.5	26.87	181	80	4.04	5.55	2.24			16.2		5.49	79.9	4.49	0	5.02122			0	0.903846	65.4432	65.4432	0	5
143171	45	2	3	165.5	74	27	114	77	5.2	5.08	1.42			16.9		4.3	95.1	5.4	0	2.06982	3	3	0	1.07579	65.4441	65.4441	0	2.06982
390469	76	1	5	162	64	24.4	131	78	5.55	5.87	1.3	1.46	3.19	24	25	6.78	101	5.7	1	5.00205			0	1.14253	65.4547	65.4547	0	5
478472	76	1	5	156	59	24.2	141	83	5.01	4.4	1.5	1.57	3.04	19	28	6.24	101	5.2	0	3.90691			0	1.14253	65.4547	65.4547	0	3.90691
85569	76	1	4	165	60	22	105	63	4.99	4.44	1.17	0.87	3.16	22.5		6.1	101	5.04	0	2.04517			0	1.14253	65.4547	65.4547	0	2.04517
325433	52	2	3	167.5	68	24.24	116	80	5.14	3.8	0.72	1.59	2.02	12		3.36	91.3	5.63	1	2.01232	3	3	1	1.03281	65.4552	65.4552	1	2.01232
448638	69	2	2	144	45	21.7	120	68	3.53	5.22	0.76	1.38	3.29	11.2		7.55	82.7	4.62	0	3.54278			0	0.93552	65.4741	65.4741	0	3.54278
528830	66	1	5	172	77	26	138	73	5.28	5.3	1.9	1.34	3.68	19	21	4.38	107	6.1	1	3.76454			0	1.21041	65.4822	65.4822	1	3.76454
14531	65	1	8	161	60.5	23.3	101	62	4.9	5.21	3.49		2.84	13.5	22.7	5.9	107.6	4.47	0	2.78166	1	3	0	1.21719	65.4991	65.4991	0	2.78166
581073	79	2	3	156	49	20.1	109	65	5.14	6.16	3.02	1.58	4.13	12.4		4.95	78	5.5	0	2.48871	3	3	0	0.882353	65.5102	65.5102	0	2.48871
493899	71	1	8	170	71.5	24.7	134	75	5.2	5.16	1.18			10		4.37	103.9	4.31	0	4.13963			0	1.17534	65.5117	65.5117	0	4.13963
680365	55	1	3	170.5	74	25.5	126	88	5.22	4.78	2.8	0.78	2.64	20		5.85	114	4.68	0	3.21971	3	3	0	1.28959	65.521	65.521	0	3.21971
372893	68	1	9	168.3	81.7	28.8	130	70	4.57	3.34	1.37	1.3	1.87	35.9		5.5	105.7	4.63	0	2.97331			0	1.1957	65.5307	65.5307	0	2.97331
241336	75	2	4	152	49.5	21.4	127	74	4.61	6.54	2.24	1.25	3.87	16.5		3.93	79.8	5.2	0	2.96235			0	0.902715	65.5425	65.5425	0	2.96235
123114	81	1	5	170	74	25.6	154	96	4.56	5.3	1.3	1.62	2.59	9	17	4.85	98	6.8	1	3.89049			0	1.1086	65.5439	65.5439	1	3.89049
600560	78	2	12	154.5	66.2	27.7	125	70	4.87	6.69	3.51	1.36	3.95	16		5.65	78.4	4.7	0	3.00068			0	0.886878	65.565	65.565	0	3.00068
244259	61	1	11	180.6	64.7	19.8	118	78	5	4	1	1	3	14	19	6	110	5.19	0	2.54894			0	1.24434	65.5913	65.5913	0	2.54894
91915	69	1	5	165	79	29	155	78	5.11	3.9	1	1.13	2.56	26	28	7.35	105	5.6	1	3.76454			0	1.18778	65.5973	65.5973	1	3.76454
253845	60	2	5	160	58	22.7	149	88	5.12	5.2	0.9	1.5	3.01	15	21	5.37	87	5.5	0	2.86379			0	0.984163	65.5978	65.5978	0	2.86379
481234	38	1	2	167	71	25.5	124	79	2.92	5.79	3.35	1.25	3.14	31.1		5.34	125.7	4.3	0	3.96441			0	1.42195	65.5998	65.5998	0	3.96441
369866	43	2	9	168	66.4	23.5	131	84	5.4	4.29	1.31	1.29	2.33	15.9		3.02	96	4.9	0	2.19849			0	1.08597	65.6179	65.6179	0	2.19849
385722	66	2	5	154	53	22.3	133	90	5.33					26	37	4.83	84	5.3	0	3.3922			0	0.950226	65.6183	65.6183	0	3.3922
441490	37	1	2	175	93	30.4	151	107	3.37	4.93	3.58	0.87	2.8	30.7	20.1	6.08	126.4	4.8	0	4.04654			0	1.42986	65.6198	65.6198	0	4.04654
581347	56	2	5	156	54	22.2	105	74	5.1	7.02	1.87	2.02	4.31	47	30	7.4	89	5.4	0	2.00684			0	1.00679	65.637	65.637	0	2.00684
552592	65	1	2	170	66	22.8	126	82	5.06					19.8		6.28	107.4	5.22	0	4.07666			0	1.21493	65.6467	65.6467	0	4.07666
135550	68	2	2	158	62	24.8	119	68	5.06	4.41	1.5	1.39	2.48	13.3		4.93	83	5.16	0	3.21424			0	0.938914	65.6474	65.6474	0	3.21424
73944	64	1	3	175.5	81.6	26.5	108	70	4.37	4.92	1.1	1.46	3.01	17.4		6.73	108	4.65	0	2.02875	3	3	0	1.22172	65.6653	65.6653	0	2.02875
150583	42	2	9	165.9	49.8	18.1	103	66	4.7	4.88	1.13			16.7		8.5	96.5	4.56	0	2.16564			0	1.09163	65.6664	65.6664	0	2.16564
135266	70	1	2	173	77	25.7	120	73	4.95	5.36	2.4	0.96	2.94	14.7		6.8	104.3	5.9	1	5.04312			0	1.17986	65.6675	65.6675	0	5
178237	54	2	5	156	60	24.7	110	73	5.54	5.98	2.49	1.3	3.87	16	17	5.09	90	6	1	2.26146			0	1.0181	65.6718	65.6718	1	2.26146
113373	69	1	2	174	87	28.7	143	89	5.58	5.1	3.17	1.25	2.94	28.3		5.02	104.9	5.64	1	2.15195			0	1.18665	65.673	65.673	1	2.15195
262746	80	1	4	164	66	24.5	155	75	5.3	4.63	1.02			21		5.31	98.4	5.1	0	3.05544			0	1.11312	65.6815	65.6815	0	3.05544
638339	74	2	3	158	62	24.8	161	76	4.5	4.91	1.58			15		5.13	80.1	5.1	0	4.84873	3	3	0	0.906109	65.7055	65.7055	0	4.84873
444570	52	2	5	162	53	20.2	96	60	4.87	5.5	0.6	1.7	3.39	17	21	5.33	91	5.4	0	2.9514			0	1.02941	65.7164	65.7164	0	2.9514
121313	52	2	5	158	63	25.2	129	70	4.95	5.8	0.8	1.6	3.68	16	14	5.94	91	5.3	0	2.11362			0	1.02941	65.7164	65.7164	0	2.11362
281696	72	1	5	163	67	25.2	135	87	4.58	4.8	1.7	1.23	2.58	23	25	6.88	103	4.7	0	2.72142			0	1.16516	65.7415	65.7415	0	2.72142
163846	41	1	4	172	81	27.4	131	75	5.11	5.68	2.27			26.6	21.2	4.68	123.3	4.9	0	2.12731			0	1.3948	65.7477	65.7477	0	2.12731
500073	53	1	5	176	78	25.1	123	65	5.41	5.8	0.9	1.4	3.6	22		5.3	115	5.2	0	3.60027			0	1.3009	65.7495	65.7495	0	3.60027
491268	40	1	5	172	72.5	24.5	119	75	4.66	4.05	0.81	1.2	2.22	15		6.06	124	5.2	0	4.35044	2	2	0	1.40271	65.7592	65.7592	0	4.35044
160956	60	1	2	183	81	24.2	104	74	4.61	4.92	1.09	0.88	2.82	24.7		6.49	110.4	5.1	0	4.07118			0	1.24887	65.7642	65.7642	0	4.07118
570671	67	1	9	172.9	74.7	25	120	79	4.44	4.57	1.64			29	30.3	5.76	106	5.8	1	4.10951	1	1	0	1.1991	65.7668	65.7668	1	4.10951
246751	67	1	5	171	70	23.9	115	74	4.85	6	1.6	1.63	3.8	23	29	4.85	106	5.3	0	3.07734			0	1.1991	65.7668	65.7668	0	3.07734
192418	50	2	5	159	61	24.1	114	72	4.1	5.9	1.1	1.37	3.87	14		5.2	92	5	0	3.14579			0	1.04072	65.7706	65.7706	0	3.14579
355942	59	1	5	184.5	85	25	120	73	4.34	5.6	0.8	1.41	3.96	16	23	4.84	111	5.1	0	3.98905			0	1.25566	65.7948	65.7948	0	3.98905
485092	59	1	5	159	68	26.9	140	89	5.58	5.9	3.2			30	29	8.38	111	5.88	1	2.15469			0	1.25566	65.7948	65.7948	1	2.15469
603865	59	1	5	169	82	28.7	147	97	4.8	3.78	1.28	1.1	2.21	19	17	4.5	111	6	1	2.05065			0	1.25566	65.7948	65.7948	1	2.05065
70975	84	1	5	157	54	21.9	115	81	5.39	5	0.8	1.62	2.52	12	24	5.65	96	4.9	0	3.08556			0	1.08597	65.7984	65.7984	0	3.08556
350663	74	2	5	158	68	27.2	136	73	4.88	4.7	0.9	1.26	2.91	11	24	7.81	80	5.5	0	3.74812			0	0.904977	65.8049	65.8049	0	3.74812
96911	49	1	8	178	82	25.9	105	76	4.93	4.74	3.94			30	33	5.9	117.6	5.3	0	2.66119			0	1.33032	65.8184	65.8184	0	2.66119
159130	70	1	4	178	77.3	24.4	137	81	5.22	3.91	0.96			22	26.3		104.1	5.04	0	3.92882			0	1.1776	65.8202	65.8202	0	3.92882
451668	67	2	2	156	44	18.1	93	62	4.87	5.57	1.44	1.86	3.4	16.1		4.9	83.3	5	0	3.11567			0	0.942308	65.8221	65.8221	0	3.11567
329031	68	1	13	157.5	65.6	26.4	131	79	5.1	3.95	0.83	1.52	1.91	43.4		5.15	105.3	5.16	0	2.91855	1	1	0	1.19118	65.8321	65.8321	0	2.91855
210004	68	1	4	165	66	24.1	179	87	5.11	5.93	2.29	1.28	3.44	11.2	25.3	5.98	105.3	4.7	0	2.61739			0	1.19118	65.8321	65.8321	0	2.61739
55675	72	2	2	152	58	25.1	151	83	5.41	4.1	2.15	1.27	1.84	13.2	21.6	5.01	80.9	4.7	0	2.987	3	3	0	0.915158	65.8387	65.8387	0	2.987
424870	75	2	9	161.5	57.2	21.9	128	81	5.44	6.9	2.63			37.2		5.38	79.5	5.1	0	3.64682			0	0.899321	65.8419	65.8419	0	3.64682
426714	35	1	9	160.5	70.7	27.4	131	76	5.22	4.33	2.04			37.6		4.06	127.5	5.4	0	2.43395			1	1.44231	65.8542	65.8542	0	2.43395
285870	62	1	11	185	87.2	25.5	162	73	5.37	4.02	1.59	0.93	2.45	40.6		6.72	109	5.2	0	2.94867			0	1.23303	65.8558	65.8558	0	2.94867
470051	44	1	5	178	83	26.2	127	89	5.48	4.8	3.1	1.32	2.46	27	28	6.26	121	5.1	0	2.21218	1	2	1	1.36878	65.8603	65.8603	0	2.21218
417638	57	1	3	170	72.5	25.1	140	91	5.05	4.39	1.02	0.8	3.3	11.1		5.99	112.2	5.65	1	2.33539	3	3	0	1.26923	65.8632	65.8632	1	2.33539
485371	65	1	4	167	64.6	23.2	145	83	4.5	6.78	1.67	1.36	4.07	29.9	33.1	5.53	107.1	6	1	3.08008			0	1.21154	65.8693	65.8693	1	3.08008
67706	65	1	4	169.5	66.2	23	112	61	5.2	3.89	2.85	1.04	1.85	12.4	15	6	107.1	4.5	0	2.15469			0	1.21154	65.8693	65.8693	0	2.15469
441675	37	1	5	175	74.6	24.4	130	76	4.77	4.7	2.6			19	23	5.89	126	4.5	0	2.98152			0	1.42534	65.872	65.872	0	2.98152
633047	72	1	4	161	53.7	20.7	116	58	5	4.25	1.13	1.33	2.48	14.8		4.6	102.8	5	0	2.05339			0	1.1629	65.8963	65.8963	0	2.05339
148946	82	1	5	170	67	23.2	128	71	4.59	6	1	1.37	4.01	9	16		97	5.1	0	2.92402			0	1.09729	65.8979	65.8979	0	2.92402
556960	75	1	5	167	73	26.2	163	85	5.28	5.9	1.5	1.44	3.96	32	27	5.57	101	6.2	1	3.75633			0	1.14253	65.9161	65.9161	1	3.75633
37414	75	1	5	170	76	26.3	113	59	4.78	3.9	2	1.08	2.52	15	23	5.05	101	5.7	1	3.74538			0	1.14253	65.9161	65.9161	1	3.74538
676694	75	1	5	175	64	20.9	145	86	5.36	5.3	1.6	1.55	3.01	11	27	6.26	101	4.9	0	2.12731			0	1.14253	65.9161	65.9161	0	2.12731
476062	79	2	4	142	43	21.3	180	80	5.23	5.78	1.21	1.88	3.28	15.9	29.1	7.22	77.6	4.8	0	3.00342			0	0.877828	65.919	65.919	0	3.00342
377130	59	1	4	173	82.9	27.7	115	83	5.15	5.63	2.35			23.7			110.8	5.5	0	3.00068			0	1.25339	65.9386	65.9386	0	3.00068
667733	83	2	11	151.4	60	26.2	172	79	5.3	7.08	2			11.1	22.4	4.34	75.8	5.3	0	2.45859	3	3	0	0.857466	65.9387	65.9387	0	2.45859
377953	61	1	4	164	75.7	28.1	155	99	5.28	5.25	1.98			37.4			109.5	5.6	1	2.98426			0	1.23869	65.9538	65.9538	1	2.98426
53256	56	1	11	169.5	73.2	25.5	173	98	4.9	3.92	1.14					7.57	112.7	5	0	2.03696			0	1.27489	65.9716	65.9716	0	2.03696
518948	70	1	11	166.3	56.1	20.3	131	68	4.9	5.37	1.14			13.2	17.2	5.3	103.9	4.7	0	2.03149			0	1.17534	65.9735	65.9735	0	2.03149
303949	73	1	11	167.9	75.2	26.7	161	64	5.11	3.74	0.83	1.28	2.2	13.2		5.1	102.1	4.41	0	2.02327			0	1.15498	65.9783	65.9783	0	2.02327
604010	79	1	7	158	57.5	23	127	53	5.3	6.33	0.69	1.77	3.6	16		8.9	98.6	5.59	0	5.01027			0	1.11538	65.9822	65.9822	0	5
385001	67	1	2	171	65	22.2	113	79	4.79	5.24	1.26	1.46	3.34	23.7		5.2	105.7	4.9	0	2.38467			0	1.1957	65.9927	65.9927	0	2.38467
225147	75	1	7	169.5	70.5	24.5	121	67	4.5	3.39	2.8	0.81	1.35	22		6.6	100.9	5.2	0	3.02533			0	1.1414	65.9952	65.9952	0	3.02533
604125	57	1	5	178	88	27.8	125	63	4.94	3.5	0.7		2.1	20		4.41	112	5.3	0	2.91034			0	1.26697	66.0055	66.0055	0	2.91034
467708	55	1	7	171	68	23.3	123	74	4.9	5.94	1.88	1.72	3.78	11		6.3	113.3	4.69	0	2.52977			0	1.28167	66.0112	66.0112	0	2.52977
434377	77	2	9	158	65	26	126	62	4.88	5.29	1.07	1.79	2.97	44.7		5.19	78.4	4.9	0	2.90486			0	0.886878	66.0271	66.0271	0	2.90486
564527	72	2	9	152	67.6	29.3	141	81	4.93	5.82	1.19	1.94	3.29	20		3.79	80.7	5	0	2.98973			0	0.912896	66.0361	66.0361	0	2.98973
268901	56	1	12	167	72.4	26	119	69	4.8	4.15	1.4	1.05	2.03	17.8	21.8	7	112.6	5	0	2.0835			0	1.27376	66.0425	66.0425	0	2.0835
295878	38	1	2	171	70	23.9	119	82	3.76	5.34	2.02	1.24	3.35	35.8	23.9	4.01	125	5.02	0	2.06982			0	1.41403	66.0446	66.0446	0	2.06982
640258	70	1	8	169	59	20.7	146	82	5.5	4.24	1.81		2.55	12	20		103.8	5.6	1	2.03696	3	3	0	1.17421	66.0504	66.0504	1	2.03696
459944	88	1	11	152	55.6	24.1	181	81	5.49	4.33	0.6			12.4	19.1	6.04	93.5	4.69	0	2.12183			0	1.05769	66.0509	66.0509	0	2.12183
395017	60	1	5	164.5	65	24	130	75	5.3	4.18	0.95	1.11	2.31	18	25	5.71	110	5.1	0	3.93703			0	1.24434	66.0536	66.0536	0	3.93703
526131	61	2	5	159	49	19.4	160	83	5.44	4.5	0.9	1.36	2.89	12		5.44	86	5.1	0	3.09377			0	0.972851	66.0562	66.0562	0	3.09377
85988	73	1	5	172.5	73.4	24.7	128	63	5.36	3.8	2.6	1.11	2.23	34		4.61	102	5.9	1	4.07666			0	1.15385	66.0565	66.0565	1	4.07666
591486	68	1	5	172	80	27	140	76	4.43	5	2.6	1.52	2.84	99	71	4.2	105	5.3	0	3.07461			0	1.18778	66.0597	66.0597	0	3.07461
664261	59	2	5	161	71	27.4	136	76	5.13	5.5	1.2			13		6.84	87	5.5	0	2.87474			0	0.984163	66.0602	66.0602	0	2.87474
40357	63	2	5	156	67	27.5	116	74	5.08	4.5	0.7	1.03	2.97	19	29	5.2	85	5.4	0	3.77823			0	0.961538	66.063	66.063	0	3.77823
608080	63	2	5	157	75	30.4	134	70	4.65	4.2	1.1	1.16	2.79	33	25	4.51	85	5.5	0	3.7755			0	0.961538	66.063	66.063	0	3.7755
628422	63	2	5	160	67	26.2	125	78	4.67	5.2	1.1			36	36	5.77	85	4.6	0	2.53525			0	0.961538	66.063	66.063	0	2.53525
120895	67	1	11	172.4	94	31.6	142	73	5.4	5.13	1.07			56		7.44	105.6	5.3	0	3.01985			0	1.19457	66.0683	66.0683	0	3.01985
323713	80	2	5	159	47.5	18.8	111	66	5.01	4.8	1.7	1.83	2.4	19	21	5.78	77	6	1	3.96715			0	0.871041	66.0753	66.0753	1	3.96715
231315	65	2	5	159	55	21.8	107	61	4.25	5.1	0.8	1.33	3.24	8	19	3.94	84	5.1	0	3.79192			0	0.950226	66.0809	66.0809	0	3.79192
328805	65	2	5	150	51	22.7	133	71	5.07	5.6	0.7	1.33	3.72	14	23	6.02	84	6	1	2.99795			0	0.950226	66.0809	66.0809	1	2.99795
645907	59	1	2	180	83	25.6	126	69	5.35	3.52	2.34			19.6		5.32	110.6	5.5	0	4.26283	3	3	0	1.25113	66.0829	66.0829	0	4.26283
347174	87	1	5	158	69	27.6	184	89	4.87	5	1.2	1.5	2.77	26	37	4.66	94	5.19	0	3.06639			0	1.06335	66.0886	66.0886	0	3.06639
149814	87	1	5	163	75	28.2	147	63	4.61	5.3	1	1.46	3.36	17	25		94	6.6	1	2.92402			0	1.06335	66.0886	66.0886	1	2.92402
563814	65	1	4	171	78	26.7	97	57	4.79	4.57	2.01	0.88	2.79	19.9	23.5	6.86	106.8	4.65	0	2.987	1	3	0	1.20814	66.0932	66.0932	0	2.987
258475	71	2	8	150	61.5	27.3	147	83	5.5	7.78	0.76		4.93	6	19		81.1	5.51	0	3.72074	3	3	0	0.917421	66.105	66.105	0	3.72074
616370	67	2	5	156	59	24.2	83	58	5.2	5.9	0.9	1.63	3.7	14	25	5.76	83	5.5	0	2.08624			0	0.938914	66.1101	66.1101	0	2.08624
570554	54	2	9	160.1	44.3	17.3	113	64	5.1	4.25	2.36	1.1	2.29	26.9		6.5	89.5	5.5	0	2.20671			0	1.01244	66.116	66.116	0	2.20671
291426	51	1	2	156	54	22.2	102	71	3.25	3.72	2.13	1	2.06	26.4	25.5	8.49	115.8	4.9	0	4.43532			0	1.30995	66.1228	66.1228	0	4.43532
34022	60	1	4	170.5	73.5	25.3	109	74	4.44	5.25	1.88	0.94	3.12	24.5	21.5	5.23	109.9	6.5	1	3.98631			0	1.24321	66.1264	66.1264	1	3.98631
181179	72	1	4	167	75	26.9	124	87	5.2	5.48	1.41	1.24	3.79	19.8		7.3	102.5	4.6	0	2.1191			0	1.1595	66.1298	66.1298	0	2.1191
455372	82	2	4	155	48.5	20.2	113	66	5	4.71	1.32	1.04	3.23	8.5		4.64	76.05	4.9	0	2.03149			0	0.860294	66.1395	66.1395	0	2.03149
331424	75	1	8	169	61	21.4	110	80	5.57	4.29	1.11	1.59	2.47	19.6		5.8	100.7	5.23	0	3.08556	1	3	0	1.13914	66.1538	66.1538	0	3.08556
462457	49	1	4	170	71.9	24.9	126	89	5.17	4.12	2.93			34.1			117.1	4.8	0	3.0089			0	1.32466	66.1586	66.1586	0	3.0089
442939	61	1	2	166	67	24.31	99	68	5.06	4.76	0.38			18.7			109.2	6.1	1	3.92882			0	1.23529	66.1731	66.1731	1	3.92882
451663	64	1	4	167	65.9	23.6	121	69	5	5.58	1.41	1.37	3.43	23.1		5.04	107.3	5.29	0	2.0835			0	1.2138	66.184	66.184	0	2.0835
513909	71	1	5	167	51	18.3	104	71	3.88	3.5	0.5	1.18	1.89	24	31	5.67	103	5.6	1	4.00274			0	1.16516	66.205	66.205	1	4.00274
112358	71	1	5	172	64	21.6	137	76	5.35	4.3	0.7	1.14	2.71	15	24	4.09	103	6.2	1	3.78371			0	1.16516	66.205	66.205	1	3.78371
203396	71	1	5	163.5	67.1	25.1	149	74	4.7	7.2	1.6	1.63	4.28	17		6.15	103	4.1	0	3.03901			0	1.16516	66.205	66.205	0	3.03901
113956	71	1	5	167	64	22.9	130	76	4.39	3.7	1.1	1.18	2.13	18	23		103	5.9	1	2.98973			0	1.16516	66.205	66.205	1	2.98973
307761	72	1	2	168	72	25.5	138	87	4.42	3.82	3.44	0.79	1.55	14.3		5.86	102.4	5.11	0	2.51335	1	3	0	1.15837	66.2079	66.2079	0	2.51335
89586	55	1	5	174	78.9	26.1	115	67	5.58	5.6	1.5	1.36	3.3	12		6.55	113	6.1	1	3.25804			0	1.27828	66.2233	66.2233	1	3.25804
458206	68	2	2	157	50	20.3	132	91	4.96	4.63	1.66			15.4	32.3	7.76	82.4	5	0	2.29979			0	0.932127	66.2262	66.2262	0	2.29979
31621	49	1	10	169.5	75	26.1	117	84	4.86	4.14	3.78	1.29	1.73	21		6.4	117	5.33	0	2.20945	3	1	0	1.32353	66.227	66.227	0	2.20945
452731	66	1	5	167	73	26.2	144	79	5.06	4.7	3.3	1.64	2.63	14	25	5.2	106	5.4	0	4.12047			0	1.1991	66.2304	66.2304	0	4.12047
427839	66	1	5	171	75	25.6	121	79	5.24	5.5	1.3	1.38	3.29	14		5.55	106	5.8	1	2.10541			0	1.1991	66.2304	66.2304	1	2.10541
14019	62	2	11	157.5	49.8	20.1	128	83	4.64	5.19	1.31			13.1		6.15	85.3	4.7	0	3.26352			0	0.964932	66.2457	66.2457	0	3.26352
23319	58	1	5	169	79	27.7	127	78	4.25	5.3	1.9			28		5.81	111	5.3	0	2.39288			0	1.25566	66.2586	66.2586	0	2.39288
340991	78	2	9	156	63.1	25.9	141	60	5.31	7.19	2.03	1.59	4.44	10.6		6.56	77.7	5.2	0	2.06708			0	0.878959	66.2803	66.2803	0	2.06708
22401	68	1	14	169.5	63.2	22	129	79	5.41	6.23	1.97	1.49	3.96	15		5.9	104.7	5.4	0	2.0397			0	1.18439	66.2888	66.2888	0	2.0397
5898	47	2	5	161	64	24.6	121	76	4.98	3.2	1.4	0.89	1.66	14	18	4.35	93	5.1	0	3.49897			0	1.05204	66.2984	66.2984	0	3.49897
526143	47	2	5	152	54	23.4	123	59	5.5	4.6	1.2	1.5	2.68	13	20	4.8	93	5.1	0	2.13005			0	1.05204	66.2984	66.2984	0	2.13005
9283	47	2	5	156	57	23.4	99	57	5.17	4.9	0.8	1.48	2.86	22	25	2.48	93	5.6	1	2.05886			0	1.05204	66.2984	66.2984	1	2.05886
676768	67	2	3	149.5	54.5	24.4	125	84	4.59	3.79	1.16			18.4		5.08	82.8	5.2	0	2.02601	3	3	0	0.936652	66.3034	66.3034	0	2.02601
154157	58	1	9	174.7	78.6	25.8	107	84	4.99	5.76	3.13	0.94	3.07	27.2		4.52	110.9	5.81	1	2.89391	1	3	1	1.25452	66.3309	66.3309	1	2.89391
466583	72	2	2	161	48	18.5	135	85	4.7	6.05	1.39	1.83	3.53	15.7		6.34	80.4	5	0	3.0308			0	0.909502	66.3344	66.3344	0	3.0308
107297	91	2	3	154	40.5	17.1	164	72	3.94	4.41	0.87	1.62	2.2	10.6		5.77	72	5.19	0	3.06366	3	3	0	0.81448	66.338	66.338	0	3.06366
618588	69	1	5	168	80	28.3	132	103	5.31	4.4	2.2			45	35	6.94	104	6.1	1	2.39014			0	1.17647	66.3613	66.3613	1	2.39014
83103	69	1	5	175	83	27.1	141	74	4.75	3.7	1.4	1.18	2.34	25	19	3.33	104	5.5	0	2.03149			0	1.17647	66.3613	66.3613	0	2.03149
630723	81	1	3	171	59.5	20.3	160	82	4.78	5.99	1.45	1.84	3.36	12.5		6.32	97	4.59	0	2.02875	1	3	0	1.09729	66.3624	66.3624	0	2.02875
656509	72	1	8	162	66.5	25.3	120	68	5	5.74	0.79		3.68	22	35		102.2	4.86	0	3.7399	1	3	0	1.15611	66.3647	66.3647	0	3.7399
354106	62	1	9	180.4	73.9	22.7	122	87	5.25	5.7	1.66	0.97	3.78	19.3			108.3	5.8	1	4.03285			0	1.22511	66.3712	66.3712	1	4.03285
110060	66	2	4	161	56.8	21.9	133	75	5.21	6.27	1.04	1.92	3.68	10.8		5.94	83.2	4.8	0	2.05886			0	0.941176	66.3826	66.3826	0	2.05886
94740	79	1	13	166	68	24.7	145	76	4.35	4.32	1.93	1.25	2.28	22.2		5.5	98.1	4.73	0	2.9514	3	3	0	1.10973	66.3893	66.3893	0	2.9514
94755	61	1	11	166	68.9	25	145	90	5.4	4.19	0.56	1.02	2.96	16.3		4.3	108.9	6.5	1	2.07255			0	1.2319	66.3938	66.3938	1	2.07255
9467	67	2	9	160.7	63.8	24.7	161	110	5.19	4.48	2.03	1.16	2.58	14.4		4.44	82.7	5.8	1	2.37645			0	0.93552	66.4004	66.4004	1	2.37645
552164	71	2	11	160	59.2	23.1	179	95	4.72	5.83	2.76			26.3	37.7	7.06	80.8	4.47	0	2.97604			0	0.914027	66.4021	66.4021	0	2.97604
27095	74	2	4	154.5	61.1	25.6	171	110	4.8	4.6	1.5	1.58	2.44	23.4	24	5.55	79.4	6.4	1	2.7707			0	0.89819	66.4071	66.4071	1	2.7707
366384	76	1	2	168	73	25.9	149	73	4.71	4.96	2.07			28	24.8	3.75	99.8	5.2	0	3.17043			0	1.12896	66.4082	66.4082	0	3.17043
682398	90	1	5	158	73	29.2	119	92	4.73	4.5	1.3	1.32	2.69	11	13	3.46	92	5.4	0	2.87474			0	1.04072	66.4165	66.4165	0	2.87474
476886	60	2	4	164	70.9	26.4	110	75	4.48	4.83	0.71			14.5	24.4	4.74	86.1	4.98	0	4.00821			1	0.973982	66.4284	66.4284	0	4.00821
537326	62	2	8	164	64.5	24	130	83	5.2	5.34	1.7	1.18	3.12	12	10	5.4	85.1	5.28	0	4.95277	3	3	0	0.96267	66.4342	66.4342	0	4.95277
541938	77	2	5	151	63	27.6	157	74	5.01	4.5	2	1.59	2.64	12	25	4.98	78	5.5	0	4.11773			0	0.882353	66.4371	66.4371	0	4.11773
425411	69	1	2	174	75	24.8	157	99	4.68	5.12	1.67	0.84	2.32	18.6		5.74	103.9	5.95	1	2.81999			0	1.17534	66.4386	66.4386	1	2.81999
258353	68	1	4	174	59	19.5	131	93	4.82	4.01	0.76	1.34	2.34	12.8		6.14	104.5	4.5	0	2.74059			0	1.18213	66.4424	66.4424	0	2.74059
122196	81	2	3	144	57.5	27.7	119	63	5.28	5.14	3.7	1.38	2.39	15		4.54	76.2	4.92	0	2.0835	3	3	0	0.861991	66.4472	66.4472	0	2.0835
855	50	1	5	171	73	25	160	101	5.43	4.61	2.03			21		5.78	116	6.1	1	4.23819			0	1.31222	66.45	66.45	1	4.23819
201104	65	1	13	170.5	82.8	28.5	127	76	5.47	5.18	4.31	1.12	2.63	17.5	20	5.05	106.3	5.02	0	3.00616	1	1	0	1.20249	66.4696	66.4696	0	3.00616
152001	56	1	5	170.5	68.7	23.6	115	72	4.53	5.4	0.7	1.34	3.41	23	25	10.94	112	5.2	0	3.03901			0	1.26697	66.4708	66.4708	0	3.03901
541009	79	1	5	168	69	24.4	143	74	5.49	3	0.4			20	18	4.28	98	5.4	0	2.03422			0	1.1086	66.4713	66.4713	0	2.03422
662946	76	1	9	166.5	67.9	24.49	101	67	4.74	5.39	3.08			32.4		7.43	99.7	5.3	0	4.97194	3	3	0	1.12783	66.4888	66.4888	0	4.97194
649779	85	2	9	147.5	56.2	25.83	152	87	4.7	5.31	0.8			8.8		7.59	74.4	5.12	0	4.03559			0	0.841629	66.5022	66.5022	0	4.03559
107511	77	1	2	165	76	27.9	140	85	4.95	4.78	0.96	1.35	2.54	28.1		7.54	99.1	5.42	0	5.0486	3	3	0	1.12104	66.5074	66.5074	0	5
589677	57	1	7	171	77.5	26.5	105	76	4.6	4.94	0.87	1.56	2.98	17.3		7.9	111.3	4.66	0	2.08077			0	1.25905	66.5082	66.5082	0	2.08077
339492	71	1	2	168	83	29.4	160	112	4.84	4	4.75	0.77	0.7	18.5		5.76	102.6	5.94	1	5.0486	1	3	0	1.16063	66.5174	66.5174	0	5
263695	59	1	5	173	72	24.1	114	70	5.37	6.5	1.1	1.66	3.47	14		4.16	110	6.5	1	3.86037			0	1.24434	66.5193	66.5193	1	3.86037
500691	68	1	4	162	59.5	22.7	145	83	5.15	8.37	3.66	0.9	5.01	17.2	24.7	4.39	104.4	5.72	1	2.03696			0	1.181	66.5194	66.5194	1	2.03696
236208	44	1	4	186	88.6	25.6	105	78	5.03	5.48	2.47	1.45	3.4	15.1	20.4	5.25	120	4.87	0	2.06708			0	1.35747	66.525	66.525	0	2.06708
165252	67	1	2	163	64	24.1	115	78	4.38	4.54	1.22	1.16	2.71	26.2		4.6	105	5.7	1	3.90691			1	1.18778	66.5254	66.5254	1	3.90691
649974	62	2	5	163	53.5	20.1	122	77	4.42	4.1	0.9	1.26	2.13	27		4.61	85	4.8	0	3.95346			0	0.961538	66.5287	66.5287	0	3.95346
636174	62	2	5	157	60	24.3	159	92	5.2	6.1	2		4.19	34		5.26	85	5	0	2.89938			0	0.961538	66.5287	66.5287	0	2.89938
566597	34	2	5	177	66	21.1	112	67	5.15	4	1.5	1.4	2.19	23		3.93	100	5.3	0	3.00068			0	1.13122	66.5315	66.5315	0	3.00068
129167	51	1	9	174.3	74.1	24.4	134	79	4.8	5.18	1.55	1.34	3.3	18.2	15.7	5.9	115.2	5.06	0	2.32991	3	3	0	1.30317	66.5397	66.5397	0	2.32991
422711	79	2	5	152	60	26	155	98	5.56	4.5	1.1	1.55	2.38	13	16	3.69	77	6.8	1	3.86858			0	0.871041	66.5411	66.5411	1	3.86858
541445	64	2	5	160	69	27	142	76	5.04	5.1	1.8	1.31	3.23	40	39	4.9	84	5.2	0	3.78371			0	0.950226	66.5467	66.5467	0	3.78371
439227	64	2	5	162	54	20.6	131	77	5.38	5.2	1.3	1.63	3.25	9	16	3.67	84	6.2	1	2.88569			0	0.950226	66.5467	66.5467	1	2.88569
168657	64	2	5	147	43	19.9	128	74	5.57	5.3	0.9	1.68	3.31	14		7.07	84	5.4	0	2.5024			0	0.950226	66.5467	66.5467	0	2.5024
420219	54	1	3	175.5	86	27.9	136	96	5.43	6.24	5.86			48.7	24.6	4.3	113.2	5.8	1	2.06982	1	3	0	1.28054	66.5476	66.5476	1	2.06982
650648	75	1	4	158	77	30.8	166	79	5.33	4.34	0.73			21.6		5.7	100.2	5.6	1	2.97331			0	1.13348	66.5535	66.5535	1	2.97331
211202	86	1	5	162.5	68.5	25.9	133	83	4.92	5.17	1.14	1.1	2.81	25	28	7.82	94	4.9	0	5.0705			0	1.06335	66.5545	66.5545	0	5
282622	50	2	2	167	53	19	130	85	4.32	4.38	1.23	1.49	2.48	10.8		3.8	91.1	5.1	0	5.11431			0	1.03054	66.5577	66.5577	0	5
612326	65	2	9	164.5	62.2	23	118	69	5.3	7.43	5.66	1.21	4.47	24.2		3.42	83.5	5.63	1	2.96235			0	0.94457	66.56	66.56	1	2.96235
577487	54	2	5	156	55	22.6	145	81	4.9	4.2	0.8	1.21	2.75	23	29	4	89	5.4	0	2.36277			0	1.00679	66.5657	66.5657	0	2.36277
299366	73	2	3	149	53	23.9	143	79	4.77	3.05	1.05			10.4		4.77	79.7	5.3	0	2.05339	3	3	0	0.901584	66.5707	66.5707	0	2.05339
472157	63	1	3	172.5	70.2	23.6	134	75	4.98	4.48	2.3	1.24	2.49	30.8		4.49	107.4	4.94	0	2.23956	1	3	0	1.21493	66.5755	66.5755	0	2.23956
61853	66	2	5	163	65	24.5	153	86	4.78	5.9	2.3	1.64	3.16	20	22	4.87	83	6	1	3.86858			0	0.938914	66.5762	66.5762	1	3.86858
57731	66	2	5	162	73	27.8	133	81	4.62	4.1	1	0.92	2.83	37	33	4.13	83	5.1	0	3.75907			0	0.938914	66.5762	66.5762	0	3.75907
79765	77	1	5	157	50	20.3	132	61	5.32	4.7	0.5	1.01	2.98	13	20	6.73	99	5.2	0	3.75907			0	1.11991	66.5887	66.5887	0	3.75907
75796	31	1	2	179.7	74.5	23.1	94	61	4.9	4.65	1.21	1.26	2.81	16.2		7.9	129.3	5.24	0	2.0835	3	3	0	1.46267	66.5916	66.5916	0	2.0835
245256	83	1	4	159	61	24.1	116	72	5.03	4.16	2.2			20.5		7.64	95.6	5.6	1	3.2334			0	1.08145	66.5979	66.5979	1	3.2334
216585	88	2	5	157	62	25.2	142	61	5.51	3.7	0.5	0.9	2.08	28	40	5	73	6.1	1	3.77823			0	0.825792	66.6294	66.6294	1	3.77823
177842	50	2	2	161	60	23.1	136	88	3.95	3.64	1.89			12.9	14.6	4.23	91	4.37	0	2.88022			0	1.02941	66.6462	66.6462	0	2.88022
569706	70	2	5	173	72	24.1	115	72	5.3	4.5	1	1.47	2.63	8	17	5.19	81	6.2	1	2.88569			0	0.91629	66.6704	66.6704	1	2.88569
573857	70	1	3	176.5	83.5	26.8	120	83	4.66	4.68	1.38			34.1	38.8		103	4.7	0	4.06297	3	3	0	1.16516	66.6717	66.6717	0	4.06297
684969	51	1	5	169	69	24.2	157	113	5.05	6.2	1.2	1.56	3.97	17	21		115	5.6	1	2.02601			0	1.3009	66.6798	66.6798	1	2.02601
669120	61	1	4	166.5	74.5	26.9	104	72	4.74	5.99	2.05			17.4			108.5	4.6	0	2.99795			0	1.22738	66.6901	66.6901	0	2.99795
173116	48	1	4	170	69	23.9	94	66	4.29	3.76	1.79	1.24	1.94	20.2	23	6.02	117	4.4	0	2.98152			0	1.32353	66.6939	66.6939	0	2.98152
57490	58	1	14	167.5	63.2	22.5	126	76	4.7	5.03	0.99			17.5		5.8	110.4	4.7	0	2.31622			0	1.24887	66.6946	66.6946	0	2.31622
232075	65	1	5	172	83.6	28.3	121	71	5.25	5.22	1.78	1	3.34	19	20	6.17	106	6.1	1	4.89802			0	1.1991	66.6973	66.6973	1	4.89802
427757	52	1	8	156.6	63.5	25.9	106	68	4.8	4.28	0.79	1.55	2.37	10	24.1	5.6	114.3	5.2	0	2.78166	1	3	0	1.29299	66.704	66.704	0	2.78166
291549	89	1	4	151	59	25.9	150	106	5.3	3.69	4.35	0.63	2.08	13.5		6.57	92.2	4.54	0	3.89322	3	3	0	1.04299	66.7092	66.7092	0	3.89322
24955	60	2	2	153	44	18.8	120	66	4.4	6.7	1.32	1.49	4.21	18.9		5.07	85.8	4.8	0	4.83231			0	0.970588	66.7096	66.7096	0	4.83231
452411	74	2	2	159	67	26.5	114	75	4.99	5.94	2.6	1.21	3.21	12.1		5.57	79.1	5.33	0	3.02806			0	0.894796	66.712	66.712	0	3.02806
382746	75	1	5	163	62	23.3	169	97	4.73	5.2	0.9	1.31	3.24	12	30	6.75	100	4.9	0	3.75359			0	1.13122	66.7146	66.7146	0	3.75359
174297	75	1	5	164	62	23.1	107	77	5.11	5.2	2.3	1.21	3.09	13	17	4.25	100	5.5	0	3.00616			0	1.13122	66.7146	66.7146	0	3.00616
248323	84	1	2	159	80	31.6	148	73	5.09	2.75	0.96			23.4	29	4.3	94.9	4.83	0	2.35455			0	1.07353	66.7224	66.7224	0	2.35455
92437	82	1	5	164	68	25.3	162	89	4.45	5.4	4.3	1.19	3.24	17	24		96	5.3	0	2.92402			0	1.08597	66.7294	66.7294	0	2.92402
647355	72	2	2	152	50	21.6	108	70	4.32	5.53	0.87			22.2	26.6		80	4.2	0	5.05681			0	0.904977	66.7359	66.7359	0	5
221238	72	2	4	153	59.2	25.3	145	79	4.14	4.81	3.04			21.5	39.6	5.74	80	5	0	4.00548			0	0.904977	66.7359	66.7359	0	4.00548
227627	64	2	3	154	51.5	21.7	116	81	4.64	5.4	1.84	1.34	3.08	20		6.7	83.8	6.66	1	4.95003	3	3	0	0.947964	66.739	66.739	1	4.95003
493971	59	1	2	170	79	27.3	119	87	3.79	3.42	2.21			18.3	21.3	7.79	109.7	4.74	0	5.01848	3	3	0	1.24095	66.7394	66.7394	0	5
402947	70	1	7	173	80	26.7	123	74	4.3	5.46	0.93	1.63	3.47	17.5		6.6	102.9	4.82	0	2.96509			0	1.16403	66.7501	66.7501	0	2.96509
185011	79	2	9	152.5	66	28.4	131	87	5.16	6.07	2.39			12.5		6.24	76.8	5.32	0	2.3436			0	0.868778	66.7508	66.7508	0	2.3436
679529	71	1	4	161	64	24.7	120	70	5.42	4.04	1.28	1.16	2.41	25.6	23.3	4.41	102.3	5	0	2.987			0	1.15724	66.7535	66.7535	0	2.987
483193	66	1	0	178	84.5	26.7	110	80	5.15	7.35	1.57			42.8	34.2	8.02	105.3	5.5	0	3.70431			0	1.19118	66.7635	66.7635	0	3.70431
272475	73	2	9	154.3	68.8	28.9	145	80	4.7	6.86	2.07			14.6		5.05	79.5	4.9	0	3.00342			0	0.899321	66.7734	66.7734	0	3.00342
279846	60	1	5	171.5	80.4	27.3	150	94	4.91	5.3	2.3	1.49	3.25	22	23	3.06	109	5.6	1	4.12047			0	1.23303	66.7876	66.7876	1	4.12047
564046	60	1	5	165	72	26.4	129	78	5.31	4.6	2.3			21	21		109	5.5	0	2.13552			0	1.23303	66.7876	66.7876	0	2.13552
308089	83	2	5	153	55	23.5	117	72	4.96	4.2	0.7	1.15	2.64	22	43	5.29	75	5.5	0	3.7755			0	0.848416	66.7907	66.7907	0	3.7755
292041	83	2	2	153	56	23.9	156	79	4	4	0			20	26	4	75	4.79	0	2.98973	3	3	0	0.848416	66.7907	66.7907	0	2.98973
239970	83	2	5	150	50	22.2	150	80	5.02	4.4	0.9	1.44	2.56	17	26	2.65	75	5.1	0	2.9076			0	0.848416	66.7907	66.7907	0	2.9076
598775	63	1	7	167	78	28	121	80	4.4	5.29	0.73	1.64	3.22	15		4.2	107.1	5.1	0	2.98973			0	1.21154	66.8012	66.8012	0	2.98973
518839	63	1	3	170	82.5	28.5	107	75	4	4.43	3.23	0.82	2.66	27.5	24.7	6.25	107.1	5.1	0	2.98426			0	1.21154	66.8012	66.8012	0	2.98426
364089	71	2	2	151	54	23.7	118	79	4.94	3.76	0.68	1.23	2.23	18.9		7.78	80.4	5.6	1	2.0178			0	0.909502	66.802	66.802	1	2.0178
167226	53	1	9	168.5	70.8	24.9	123	94	5.31	5.1	4.04			29.6		4.37	113.5	6.28	1	2.10267	1	3	0	1.28394	66.8024	66.8024	1	2.10267
313669	74	2	7	160.6	60.5	23.5	185	82	4.9	5.36	0.83	1.6	3.07	12		5.7	79	6.34	1	5.03765			0	0.893665	66.8141	66.8141	0	5
178068	74	2	5	150	61	27.1	149	64	5.41	5.5	2.1	1.37	3.68	12	22	4.43	79	6.2	1	3.7974			0	0.893665	66.8141	66.8141	1	3.7974
58244	62	1	2	175	75	24.5	106	76	4.96	5.91	1.67	1.57	3.29	31.2	30.2	4.48	107.7	5	0	3.62491			0	1.21833	66.8189	66.8189	0	3.62491
404839	85	2	2	153	56	23.9	156	94	4.21	6.18	3	1.07	3.38	23.8		6.2	74.1	5.54	0	2.51335	3	3	0	0.838235	66.8281	66.8281	0	2.51335
14844	68	1	5	167	70	25.1	131	88	4.06	4.6	0.6	1.6	2.84	9	20	7.52	104	5.2	0	4.12047			0	1.17647	66.8291	66.8291	0	4.12047
633706	68	1	2	179	81	25.3	120	77	4	5	2			16	20	5	104	5	0	3.87953			0	1.17647	66.8291	66.8291	0	3.87953
627869	68	1	5	156	62	25.5	125	99	5.21	5.6	1.2			15	20	5.74	104	4.7	0	3.02533			0	1.17647	66.8291	66.8291	0	3.02533
415947	80	1	5	169.5	70.2	24.4	139	75	5	5.6	0.68	1.1	3.27	33		8.28	97	5.3	0	4.94182			0	1.09729	66.8302	66.8302	0	4.94182
319495	80	1	5	165	65	23.9	160	89	5.07	3.5	0.5	1.26	2.05	13	23	4.54	97	5.4	0	2.88296			0	1.09729	66.8302	66.8302	0	2.88296
28267	56	1	7	177	78.5	25.06	135	107	4.8	4.68	1.87	0.99	2.59	37		5.3	111.5	4.68	0	4.97194			0	1.26131	66.8317	66.8317	0	4.97194
220556	54	1	2	175	79	25.8	121	88	4.87	4.57	0.61	1.12	2.51	20.9		5.21	112.8	5.96	1	3.78919			0	1.27602	66.8332	66.8332	1	3.78919
116742	44	2	3	159	53	21	120	73	5.05	3.55	0.62			9.4		5.69	94	4.91	0	2.05065	3	3	0	1.06335	66.8398	66.8398	0	2.05065
452623	85	2	4	153	50.3	21.5	110	54	5.5	4.99	1.12	1.45	3.2	8.6		5.52	74.07	5.4	0	2.03149			0	0.837896	66.8608	66.8608	0	2.03149
522883	87	1	2	165	74	27.2	137	91	5.12	5.48	1.72	0.67	3.47	100.8		6.02	93.1	6.41	1	4.08487			0	1.05317	66.8625	66.8625	1	4.08487
72008	63	1	5	173	82	27.4	142	94	5.13	4.5	1.3	1.24	3.23	28	28	4.46	107	4.8	0	3.94798	1	3	0	1.21041	66.8768	66.8768	0	3.94798
477639	63	1	5	164	66	24.5	134	66	4.98	4	1	0.85	2.67	28	24	5.73	107	5.2	0	3.75086			0	1.21041	66.8768	66.8768	0	3.75086
621067	80	1	8	164.5	58	21.4	168	74	5.2	5.19	1.73	1.44	2.75	12		5	96.9	5.58	0	5.05407	2	3	0	1.09615	66.9137	66.9137	0	5
29966	52	1	5	170.5	74.4	25.6	138	97	4.87	4.6	1.7	1.31	3.07	29		4.99	114	4.3	0	3.87406			0	1.28959	66.9165	66.9165	0	3.87406
282135	49	1	5	178.5	77	24.2	128	91	4.9	5.08	2.77	0.96	3.23	16	20	5.19	116	4.86	0	4.10404	3	3	0	1.31222	66.9185	66.9185	0	4.10404
684768	49	1	10	164	59.7	22.2	124	84	5.06	4.59	0.84	1.52	2.03	12		5.5	116	5.74	1	2.13552	3	3	0	1.31222	66.9185	66.9185	1	2.13552
417464	44	1	11	158.5	59.6	23.7	122	86	4.52	3.9	0.69	1.11	2	74.6		9.58	119.4	4.2	0	2.01506			0	1.35068	66.9297	66.9297	0	2.01506
331396	64	1	2	174	60	19.8	114	77	3.6	5.38	1.16	1.06	3.32	13.4		5.85	106.3	5.1	0	4.94456			0	1.20249	66.9381	66.9381	0	4.94456
505626	78	1	5	175	68	22.2	117	67	5.15	4.3	0.7	1.33	2.39	19	25	6.29	98	5	0	3.08556			0	1.1086	66.9399	66.9399	0	3.08556
167049	78	1	5	179	77	24	143	79	5.36	5.6	1.7	1.51	3.36	21	28	5.52	98	5.7	1	2.89938			0	1.1086	66.9399	66.9399	1	2.89938
354677	78	1	4	167	66	23.7	154	67	5.17	5.22	1.76	1.04	3.4	20.1			98	4.9	0	2.05886			0	1.1086	66.9399	66.9399	0	2.05886
622700	78	1	5	173	66	22.1	138	95	5.16	5.81	1.68	1.9	3.52	15	18	8.27	98	5.7	1	2.04791			0	1.1086	66.9399	66.9399	1	2.04791
71157	46	1	10	168.5	70.1	24.7	109	70	5.28	5.26	2.06	1.79	2.42	34	28	5.8	118	5.2	0	2.12457	3	3	0	1.33484	66.9445	66.9445	0	2.12457
348134	57	1	4	177.5	71	22.5	121	72	5.1	5.65	1.33	0.88	3.3	18.7	27.1	4.52	110.7	4.73	0	2.0616			0	1.25226	66.9446	66.9446	0	2.0616
100124	53	1	13	172	88	29.7	157	99	5.1	4.55	3.99	1.04	2.15	34.9	23.1	6.1	113.3	5.94	1	2.03149	3	3	0	1.28167	66.9451	66.9451	1	2.03149
375541	87	1	9	160.8	50.1	19.4	131	86	5.13	5.12	0.87	2.03	2.95	11.2		6.47	93	4.58	0	2.02875	3	3	0	1.05204	66.9495	66.9495	0	2.02875
247723	52	2	2	165	60	22	107	61	3.59	4.69	0.73	1.32	2.36	18		5.19	89.6	4.9	0	4.10951			0	1.01357	66.9609	66.9609	0	4.10951
79035	79	1	3	160.5	61.5	23.9	171	91	3.73	6.66	1.47			14.7		7.4	97.4	3.9	0	4.846	3	3	0	1.10181	66.9671	66.9671	0	4.846
428169	79	1	11	169	74.4	26	112	63	4.32	4.82	1.46			16.5		5.85	97.4	4.6	0	3.718			0	1.10181	66.9671	66.9671	0	3.718
482437	62	1	4	167	71	25.5	166	103	4.87	3.71	2.35			14.7		5.16	107.5	4.9	0	5.05955			0	1.21606	66.9694	66.9694	0	5
51217	62	1	2	170	84	29.1	121	74	5.4	6.9	1.59			54.8	41.6	3.58	107.5	5.18	0	3.94798			0	1.21606	66.9694	66.9694	0	3.94798
394803	62	1	13	173	71.3	23.8	97	60	4.49	3.67	1.84	1.16	1.94	18.1		4.81	107.5	4.1	0	2.75702	1	2	0	1.21606	66.9694	66.9694	0	2.75702
633958	56	1	4	169.5	83.6	29.1	110	79	4.69	5.77	1.38	1.33	3.6	19.2		5.46	111.3	4.1	0	4.27105			0	1.25905	66.977	66.977	0	4.27105
293851	58	1	5	174	82	27.1	114	86	5.27	5.1	1.4	1.51	2.91	35		5.52	110	5.7	1	3.2115			0	1.24434	66.9882	66.9882	1	3.2115
669294	58	1	5	176	78	25.2	117	81	5.39	5.3	1.3		3.54	15		5.75	110	5.1	0	2.92676			0	1.24434	66.9882	66.9882	0	2.92676
521392	58	1	5	170	70	24.1	130	74	4.93	4.9	0.6	1.38	2.92	19	24	7.47	110	5.1	0	2.46133			0	1.24434	66.9882	66.9882	0	2.46133
128964	60	2	2	164	58	21.6	118	82	3.87	4.57	0.99			14.9		4.24	85.5	4.2	0	2.99521			0	0.967195	66.9929	66.9929	0	2.99521
639361	66	1	5	165	83	30.5	131	94	4.64	6.2	4.8	1.34	3.63	53	42	6.88	105	5.2	0	4.12047			0	1.18778	66.9944	66.9944	0	4.12047
93474	66	1	5	155	71	29.6	149	88	4.71	5	1.6	1.33	2.96	22	31	8.42	105	5.7	1	3.7755			0	1.18778	66.9944	66.9944	1	3.7755
320145	40	2	5	163	54	20.3	121	75	4.59	4.9	0.4	1.42	2.7	13	17	3.56	96	5.2	0	2.9076			0	1.08597	67.0154	67.0154	0	2.9076
189099	63	2	5	149	69	31.1	148	78	4.95	4.1	1.1	1.15	2.41	18	28	4.64	84	5.6	1	3.79192			0	0.950226	67.0159	67.0159	1	3.79192
409626	63	2	5	165	60.3	22.1	129	79	5.37	4.2	0.8	1.36	2.75	16	23	4.38	84	5.4	0	3.48802			0	0.950226	67.0159	67.0159	0	3.48802
341708	63	2	2	154	49	20.7	136	86	4.47	4.61	0.85	1.65	2.66	29.1		5.51	84	5.04	0	2.3655	3	3	0	0.950226	67.0159	67.0159	0	2.3655
679446	85	1	5	166	64	23.2	145	62	5.58	4	1.1	1.17	2.19	26	31	6.93	94	5.8	1	2.87474			0	1.06335	67.0237	67.0237	1	2.87474
122609	53	2	5	161	62	23.9	122	77	5.35	5.71	1.13			40	32	4.46	89	5.13	0	2.02053			0	1.00679	67.0349	67.0349	0	2.02053
178751	69	2	3	154	58	24.5	132	76	4.16	3.76	1.31			10.3		5.65	81.1	5.1	0	4.84873	3	3	0	0.917421	67.0403	67.0403	0	4.84873
647337	62	1	2	170	68	23.5	121	86	5	4.55	3.65	0.91	1.85	20.4	19.7	5.9	107.4	5.2	0	2.09172			0	1.21493	67.0448	67.0448	0	2.09172
553929	65	2	5	153	69	29.5	131	66	4.74	5.7	1.5	1.39	3.94	33	34	5.92	83	5.3	0	3.77823			0	0.938914	67.0455	67.0455	0	3.77823
49343	77	2	3	147.5	54	24.8	133	70	5.24	6.65	2.9	1.41	4.14	26.4		8.17	77.4	6.1	1	4.92539			0	0.875566	67.0607	67.0607	1	4.92539
10517	77	2	4	143	44	21.5	158	105	4.83	4.84	1.48	1.75	2.56	8.6		6.27	77.4	4.4	0	2.82546			0	0.875566	67.0607	67.0607	0	2.82546
600282	68	1	4	167	63.9	22.9	116	72	4.51	5.49	0.92			16.7	22.1	5.4	103.7	5.4	0	4.00548			0	1.17308	67.0631	67.0631	0	4.00548
334869	61	1	5	164.5	81	29.9	155	83	5.23	3.25	1.66			32	27	7.01	108	5.3	0	3.90691			0	1.22172	67.0638	67.0638	0	3.90691
342331	61	1	3	173.5	85	28.2	140	99	5.37	4.47	3.18	0.92	2.17	26.7		6.98	108	5.1	0	2.55168	3	3	0	1.22172	67.0638	67.0638	0	2.55168
449552	86	1	2	166	64	23.2	163	95	4.2	3.61	0.62	1.44	1.83	20.4		5.86	93.4	5.01	0	5.04586	3	3	0	1.05656	67.0722	67.0722	0	5
85343	72	1	2	171	71	24.28	133	85	4.7	6.09	2.68			44.4	34		101.3	5.6	1	5.2731			0	1.14593	67.0788	67.0788	0	5
439995	67	2	5	161	54	20.8	133	64	5.08	6.9	1.4	1.65	2.93	29	35	4.66	82	5.6	1	3.89596			0	0.927602	67.0869	67.0869	1	3.89596
207376	53	1	2	173	67	22.4	123	95	4.88	4.59	0.87	1.58	2.64	16.2			113.1	4.5	0	2.97057			0	1.27941	67.0884	67.0884	0	2.97057
191968	26	2	5	152	59	25.5	127	82	5.13	4.1	3.3	1.45	1.61	20		4.92	104	5.2	0	2.00684			0	1.17647	67.1155	67.1155	0	2.00684
640842	54	1	9	164	69.7	25.9	134	90	5.47	3.87	0.86			18.5	20.2	4.49	112.4	5.8	1	4.00548			0	1.27149	67.1211	67.1211	1	4.00548
515154	56	1	11	172.3	72.6	24.5	158	108	5.38	6.54	1.69	1.27	4.22	22.9		5.98	111.1	4.87	0	2.705			0	1.25679	67.1229	67.1229	0	2.705
252248	80	2	5	155	55	22.9	142	83	4.79	5	0.9	1.25	3.17	13	23	4.31	76	5.8	1	3.77823			0	0.859729	67.1287	67.1287	1	3.77823
37603	80	2	5	145	45	21.4	132	64	4.86	4.3	1.3	1.34	2.56	23	29	5.64	76	5.5	0	2.89391			0	0.859729	67.1287	67.1287	0	2.89391
226841	69	2	5	160	64	25	156	88	5.45	5.6	3.5			20	26	4.88	81	5.11	0	3.12936			0	0.91629	67.1404	67.1404	0	3.12936
679132	65	1	4	165	73	26.8	119	70	4.78	7.34	1.79			20	23	6.59	105.4	5.22	0	4.00548			0	1.19231	67.1569	67.1569	0	4.00548
18894	55	1	3	182	83	25.1	145	108	5.44	5.85	1.06	1.03	3.45	44.2		8.74	111.7	5.24	0	2.14648	3	3	0	1.26357	67.157	67.157	0	2.14648
309676	53	1	8	168	71.5	25.3	112	84	5.2	5.05	1.76			16.3		6.9	113	5.38	0	2.987	3	3	0	1.27828	67.1602	67.1602	0	2.987
256939	53	1	5	180	66	20.4	108	74	5.35	5.9	1.2			21	21	5.3	113	5.2	0	2.08077	1	2	0	1.27828	67.1602	67.1602	0	2.08077
641486	57	1	2	170	64	22.1	111	82	5.1	4.1	0.55	1.41	2.42	30.3		6.35	110.4	5.1	0	3.21697			0	1.24887	67.1648	67.1648	0	3.21697
127674	80	1	11	166.2	59.4	21.5	152	62	5.28	3.73	1.13			10.3		5.5	96.6	5.4	0	3.81656			0	1.09276	67.1652	67.1652	0	3.81656
87361	80	1	11	171.9	74.8	25.3	147	70	5.33	4.78	1.22			16	25		96.6	6.5	1	2.21218			0	1.09276	67.1652	67.1652	1	2.21218
61449	64	1	4	187	78.2	22.4	155	67	4.99	5.76	1.62			18.3			106	5.3	0	3.00068			0	1.1991	67.1674	67.1674	0	3.00068
234454	75	2	4	147	57	26.4	140	94	5.08	7.51	2.47	2.3	3.89	21.5	33	6.06	78.2	4.7	0	3.13484			0	0.884615	67.1686	67.1686	0	3.13484
313289	79	2	3	160	58	22.7	163	87	5.05	6.32	1.7	1.41	3.37	14.9		7.48	76.4	5.5	0	2.98973	3	3	0	0.864253	67.1739	67.1739	0	2.98973
121389	63	1	7	168	73	25.9	144	76	4.9	6.26	3.47			9.5		8.1	106.6	4.32	0	2.12731			0	1.20588	67.1805	67.1805	0	2.12731
591221	84	2	11	152.6	47.4	20.4	185	90	4.88	4.7	1.32			9.5		6.65	74.2	5	0	2.01232			0	0.839367	67.1894	67.1894	0	2.01232
61479	56	1	5	165	58	21.3	107	71	5.13	4.5	1.2	1.45	2.6	13	21	5.8	111	5.2	0	2.95414			0	1.25566	67.1961	67.1961	0	2.95414
609478	85	1	9	165	70.4	25.9	108	61	4.18	5.05	2.67	1.12	2.6	16.1		3.89	93.8	5.28	0	3.04723	3	3	0	1.06109	67.1967	67.1967	0	3.04723
366236	85	1	4	167	48	17.2	125	64	5.2	5.49	1.25			15.5		4.45	93.8	4.8	0	2.90212			0	1.06109	67.1967	67.1967	0	2.90212
403014	44	1	5	164	77	28.6	126	97	4.43	6.6	3.6			25		5.24	119	5.73	1	2.02875			0	1.34615	67.202	67.202	1	2.02875
333099	44	1	5	177	83	26.5	118	72	4.9	4.7	1.6	1.41	2.92	39	28	6.93	119	4.61	0	2.01232			0	1.34615	67.202	67.202	0	2.01232
510646	75	1	4	167.5	72	25.7	131	93	5.34	4.55	1.86	0.98	2.67	12.7		7.51	99.4	5.55	0	5.03217			0	1.12443	67.2021	67.2021	0	5
57982	76	1	4	165	75	27.5	146	91	4.96	3.26	1.83			35.8		4.61	98.8	5.4	0	3.76728			0	1.11765	67.2224	67.2224	0	3.76728
259656	36	2	11	167	56.6	20.3	122	80	4.31	5.21	0.95	2.2	3	18.4			98	4.5	0	2.97604			0	1.1086	67.2268	67.2268	0	2.97604
578369	53	1	13	185	86	25.1	140	100	4.47	3.46	1.26	0.87	2.26	11.8		6.39	112.9	4.61	0	3.04723	3	3	0	1.27715	67.2322	67.2322	0	3.04723
20933	80	1	2	167	67	24	124	76	5.48	5.06	1			20.1	28	4.94	96.5	5.09	0	2.93771			0	1.09163	67.2495	67.2495	0	2.93771
163535	63	1	14	169.5	80.8	28.1	144	81	5.13	4.27	3.34	0.98	2.2	22.7		5.53	106.5	5	0	2.04244			0	1.20475	67.2569	67.2569	0	2.04244
458691	59	1	5	165	66	24.2	142	92	5.05	4.3	2.8			11	19	5.69	109	5	0	4.84326			0	1.23303	67.2584	67.2584	0	4.84326
627439	59	1	5	173	79	26.4	135	92	5.41	4.1	0.9	0.89	2.87	23	24	5.8	109	5.4	0	3.77276			0	1.23303	67.2584	67.2584	0	3.77276
118145	59	1	5	172.5	80.2	27	167	103	5.3	7.69	3.35	2.04	4.8	35	25	6.4	109	5.7	1	2.04791			0	1.23303	67.2584	67.2584	1	2.04791
1417	49	1	2	175	86	28.1	132	89	4.48	5.81	7.12			22.1	20.1		115.5	6.3	1	4.38604			0	1.30656	67.2691	67.2691	1	4.38604
615318	79	2	2	156	70	28.8	158	87	5.27	4.01	1.18	1.04	2.09	12.4	20.4	3.52	76.3	6	1	2.987	3	3	0	0.863122	67.2804	67.2804	1	2.987
388175	73	2	5	163	50	18.8	156	84	4.93	5	1.5	1.47	2.82	33	41	5.12	79	5.9	1	3.00616			0	0.893665	67.2851	67.2851	1	3.00616
65478	73	2	5	153	58	24.8	158	75	5.35	5.6	2.1	1.55	3.4	21	29	4.42	79	6.3	1	2.88569			0	0.893665	67.2851	67.2851	1	2.88569
439863	61	1	4	168.5	89.7	31.6	118	87	5.26	6.89	3.45			34.1			107.7	5.6	1	2.99795			0	1.21833	67.2899	67.2899	1	2.99795
598200	61	1	2	177	78	24.9	114	71	4.06	5.84	1.74	1.07	3.96	25	20.5	5.13	107.7	6.06	1	2.85284			0	1.21833	67.2899	67.2899	1	2.85284
549625	62	2	2	171	62	21.2	137	95	4.37	5.4	1.14			17.7		5.19	84.2	5	0	3.00342			0	0.952489	67.2943	67.2943	0	3.00342
389248	95	1	11	166.6	48.3	17.4	134	78	5	3.74	0.87			10.2	22.4	6.18	88.4	5.1	0	2.05339			0	1	67.2974	67.2974	0	2.05339
512069	87	1	3	160.5	62.5	24.3	179	95	4.56	4.78	1.33	0.99	2.82	17.2		5.71	92.6	6.58	1	3.06366	3	3	0	1.04751	67.2996	67.2996	1	3.06366
390993	67	1	5	168	72	25.5	138	78	5.08	6.7	4.1			14		5.01	104	6	1	2.76523			0	1.17647	67.3002	67.3002	1	2.76523
333350	67	1	5	171	71	24.3	115	83	4.9	4.19	0.77	1.54	2.18	13	16	4.6	104	5.8	1	2.05886			0	1.17647	67.3002	67.3002	1	2.05886
228443	71	2	4	159.5	56.8	22.3	102	66	4.48	6.38	1.44			23.7	30.3	7.15	79.9	4.49	0	4.0219			0	0.903846	67.3082	67.3082	0	4.0219
91807	43	2	5	162.5	56.6	21.4	120	85	5.28	5.83	2.79			20		6.42	94	5.3	0	4.99932	3	3	0	1.06335	67.311	67.311	0	4.99932
61349	74	2	2	159	53	21	157	83	4.72	4.77	1	2.23	2.24	22.1	32.6	5.62	78.5	5.1	0	2.987	3	3	0	0.888009	67.3294	67.3294	0	2.987
296115	43	1	2	174	76	25.1	129	96	4.02	5.91	1.93	1.24	2.61	15.6		5.71	119.5	5.13	0	2.00411			0	1.35181	67.3332	67.3332	0	2.00411
265493	65	2	4	149.5	45	20.1	108	66	4.97	5.6	0.61	1.52	3.99	7.5		5.84	82.7	5.1	0	3.41136			0	0.93552	67.3399	67.3399	0	3.41136
567164	69	2	8	164	62	23.1	122	78	5.3	5.35	1.94	1.3	2.66	23		5	80.8	5.63	1	5.06229	3	3	1	0.914027	67.3416	67.3416	0	5
447816	62	1	5	168	54	19.1	126	83	5.39	4.5	1.7	1.4	2.36	19	25	5.43	107	4.9	0	2.97057	3	2	0	1.21041	67.3482	67.3482	0	2.97057
494413	44	2	2	170	55	19	93	59	4.99	4.9	0.76			5.7	13		93.4	5.01	0	3.09377	3	3	0	1.05656	67.3597	67.3597	0	3.09377
482033	75	2	5	151	57	25	162	84	5.04	6	2.9	1.42	3.48	10	21	3.72	78	5.5	0	2.80903			0	0.882353	67.377	67.377	0	2.80903
36177	51	1	5	176	66	21.3	112	66	4.74	4.4	1.5	1.24	2.81	9	23	4.09	114	5.3	0	3.77276			0	1.28959	67.3882	67.3882	0	3.77276
343554	51	1	5	167	64.8	23.2	118	77	4.82	5.9	2.3	1.48	3.41	23	23	5.57	114	5.5	0	2.95962			0	1.28959	67.3882	67.3882	0	2.95962
397674	63	2	4	151	48.7	21.4	129	78	5.1	5.7	0.89	1.77	3.89	14.8	17.8	5.7	83.6	5.6	1	2.02875	3	3	0	0.945701	67.404	67.404	1	2.02875
47888	82	1	4	167	66	23.7	119	76	5.17	3.33	1.81			13.2		6.6	95.2	5.3	0	2.92676			0	1.07692	67.4085	67.4085	0	2.92676
331519	77	1	5	164	68.4	25.4	126	74	5.17	5.2	1.06	1.33	2.84	11		8.25	98	5.4	0	4.94182			0	1.1086	67.4117	67.4117	0	4.94182
152679	89	1	2	164	67	24.9	131	76	5.36	3.4	2.41	0.8	1.98	21.2	29.8	7.34	91.4	5.28	0	3.01711			0	1.03394	67.4163	67.4163	0	3.01711
61240	86	1	5	174	80	26.4	154	89	5.55	6	1	1.5	3.64	11	24	6.89	93	5.4	0	2.84463			0	1.05204	67.4214	67.4214	0	2.84463
282242	74	1	11	159	58.2	23	156	79	5.26	4.78	1.48			24.9		6.35	99.7	4.36	0	2.02601			0	1.12783	67.4295	67.4295	0	2.02601
84622	58	1	11	170	67.7	23.4	136	84	4.47	5.33	0.99	1.31	3.76	21.8		3.62	109.4	3.93	0	2.19302			0	1.23756	67.433	67.433	0	2.19302
512828	88	1	2	168	68	24.1	149	86	4.67	4.94	1.36	1.33	2.98	9.2		5.59	91.9	4.69	0	2.91855			0	1.03959	67.4449	67.4449	0	2.91855
272050	53	1	13	169	74	25.9	121	81	4.8	5.17	1.31	1.33	3.63	28.4	15.5	4.7	112.6	5.02	0	2.14374	1	3	0	1.27376	67.449	67.449	0	2.14374
585640	83	1	2	170	78	27	120	72	5.27	5.21	2.74			39.9	44.1	6.81	94.6	4.48	0	2.20123			0	1.07014	67.4507	67.4507	0	2.20123
592708	68	1	4	170	89	30.8	134	86	5.45	4.38	1.51			19	21.5	5.29	103.2	5.5	0	2.05613			0	1.16742	67.4564	67.4564	0	2.05613
655360	66	2	12	159.5	65	25.6	159	76	4.7	5.99	1.26	1.48	3.9	13.6		6.3	82.1	4.9	0	2.0397			0	0.928733	67.4603	67.4603	0	2.0397
457132	57	1	5	171	81	27.7	124	77	5.3	4.92	1.76	1.47	2.68	18	15	5.6	110	6.1	1	2.05065			0	1.24434	67.4604	67.4604	1	2.05065
85803	65	1	5	186	84	24.3	134	71	4.98	4.7	0.4	1.27	3.22	16	30	5	105	5.7	1	3.77823			0	1.18778	67.4666	67.4666	1	3.77823
584160	79	1	9	176.7	73.5	23.5	100	62	5.24	5.67	0.72			16.2		6.12	96.8	5.3	0	3.7399	3	3	0	1.09502	67.4696	67.4696	0	3.7399
606238	71	1	2	170	71	24.6	128	79	5.37	5.31	1.27	1.23	3.2	11.8		5.57	101.4	5.1	0	2.93771			0	1.14706	67.4711	67.4711	0	2.93771
598817	72	1	2	171	80	27.4	106	65	4.75	4.46	0.98	0.97	3.13	21.5	32.7	5.24	100.8	5.6	1	4.31759			0	1.14027	67.4816	67.4816	1	4.31759
169051	77	2	5	159	55	21.8	161	95	4.56	6.9	2.6	1.68	3.34	12		5.34	77	5.7	1	3.86037			0	0.871041	67.4825	67.4825	1	3.86037
144126	39	2	5	161	53	20.4	107	72	5.04					46			96	5.3	0	2.99521			0	1.08597	67.4878	67.4878	0	2.99521
497754	62	2	5	155	67	27.9	132	65	5.53	4.6	1.3	1.23	3.06	16	23	8.45	84	5.9	1	3.75633			0	0.950226	67.4883	67.4883	1	3.75633
104676	62	2	5	147	54	25	135	76	5.19	5.9	1.6	1.55	3.19	24		6.12	84	5.4	0	2.91581			0	0.950226	67.4883	67.4883	0	2.91581
596183	62	2	5	163	66	24.8	130	80	5.41	5.1	1.5	1.45	2.95	12	14	5.11	84	5.3	0	2.87748	3	3	0	0.950226	67.4883	67.4883	0	2.87748
81703	84	1	11	169.6	64.7	22.5	123	60	4.95	4.27	1.05			11	22	4.6	94	5.2	0	2.23135			0	1.06335	67.4962	67.4962	0	2.23135
685255	68	2	3	152.5	66	28.4	131	70	5.34	4.65	1.46	1.1	2.98	20.3		5.36	81.1	5.31	0	2.13552	3	3	0	0.917421	67.5129	67.5129	0	2.13552
678374	61	1	3	171.5	66.5	22.6	137	94	5	4.7	1.07	1.56	3.07	21	23	8.5	107.4	4.8	0	2.2204	3	3	0	1.21493	67.5174	67.5174	0	2.2204
466956	69	1	3	168.5	68	24	111	65	4.2	4.27	1.92			13.4		5.9	102.5	5.3	0	4.84873	3	3	0	1.1595	67.5382	67.5382	0	4.84873
229229	70	1	2	175	84	27.4	152	95	5.29	5.49	1.67	1.27	3.46	20.3	27.2	6.5	101.9	4.8	0	2.05613			0	1.15271	67.5435	67.5435	0	2.05613
641292	85	1	8	159	55.5	22	136	89	4.9	4.8	0.39		2.62	17	33		93.4	5.2	0	3.54004			0	1.05656	67.545	67.545	0	3.54004
462080	54	1	12	170	70.5	24.4	108	72	5.14	4.6	0.67			22	21.8		111.8	4.76	0	2.02601			0	1.26471	67.5572	67.5572	0	2.02601
506134	66	2	5	155	48	20	154	80	5.56	6.5	1.4	1.38	4.42	16	23	5.94	82	4.9	0	2.94867			0	0.927602	67.5598	67.5598	0	2.94867
198084	52	1	2	170	76	26.3	99	73	3.61	4.79	0.95	1.31	2.96	27		4.83	113.1	4.7	0	4.96646			0	1.27941	67.5613	67.5613	0	4.96646
155477	32	1	10	184.5	87.2	25.6	108	66	4.3	5.47	1.89	1.48	2.22	18	35	6.4	127	4.78	0	2.10815	3	1	0	1.43665	67.5772	67.5772	0	2.10815
31679	75	2	8	151.5	50	21.8	126	64	5.2	5.47	0.67			16		7.2	77.8	4.36	0	4.13963	3	3	0	0.88009	67.5867	67.5867	0	4.13963
250006	77	2	11	152	48.8	21.1	175	72	5.3	7.11	1.77			13.9	20.9	7.88	76.9	5.1	0	2.05065			0	0.86991	67.5887	67.5887	0	2.05065
65162	48	2	5	165	69	25.3	144	90	4.93	5.1	0.6	1.63	3.09	11	17	3.6	91	4.6	0	2.10541			0	1.02941	67.5891	67.5891	0	2.10541
663545	79	2	5	155	51	21.2	148	90	4.93	5.83	1.78	1.54	3.54	10	17	5.82	76	5.9	1	2.05613			0	0.859729	67.6019	67.6019	1	2.05613
6577	78	1	2	158	58	23.2	128	82	3.85	4.62	0.92	1.24	2.87	13.4	21.3	5.29	97.2	5.1	0	4.36961			0	1.09955	67.6071	67.6071	0	4.36961
62271	38	1	8	172.1	83	28	134	96	5	5.32	1.86	1.54	2.94	14.7	21	5.4	122.6	4.92	0	2.89117	2	1	0	1.38688	67.6122	67.6122	0	2.89117
313571	75	1	9	154	64.2	27.07	131	77	4.27	7.06	4.03	1.19	4.19	15.7		5.43	98.9	6.1	1	5.60438	3	2	0	1.11878	67.6134	67.6134	0	5
406823	75	1	2	156	48	19.7	117	70	4.53	3.14	0.9	1.12	1.64	21		4.22	98.9	5.1	0	3.89049			0	1.11878	67.6134	67.6134	0	3.89049
486641	68	1	5	167	68	24.4	128	82	5.3	5.5	2.7	1.62	2.72	23	30	3.49	103	6.6	1	3.85216			0	1.16516	67.615	67.615	1	3.85216
611898	68	1	5	167	70	25.1	171	93	4.53	4.1	1.7	1.1	3.01	21	25	6.18	103	6.6	1	3.7755			0	1.16516	67.615	67.615	1	3.7755
400491	84	2	11	153	48.8	20.8	149	74	5.28	5.16	1.17			12.4	18.1	6.93	73.8	5.4	0	2.05065			0	0.834842	67.6303	67.6303	0	2.05065
584355	52	1	5	177.5	84.2	26.7	137	87	5.46	5.1	1.1	1.33	3.5	54	35	6.7	113	5	0	3.96988	3	2	0	1.27828	67.6337	67.6337	0	3.96988
215953	52	1	5	164	68	25.3	121	93	5.5	5.09	1.81	1.57	2.86	30	17	6.5	113	5.7	1	2.00958	2	2	1	1.27828	67.6337	67.6337	1	2.00958
398587	63	1	5	174.5	79.5	26.1	135	81	5.36	6.64	2.88	1.13	3.96	13	20	6.17	106	5.7	1	4.88159			0	1.1991	67.6409	67.6409	1	4.88159
146664	63	1	5	170	74	25.6	114	82	4.9	4.3	3.2	1.14	2.11	42	40	6.24	106	5.7	1	3.73443			0	1.1991	67.6409	67.6409	1	3.73443
482575	59	2	2	156	51	21	121	74	3.39	5.81	1.92			12	21.3	5.19	85.3	4.7	0	4.05476	3	3	0	0.964932	67.6566	67.6566	0	4.05476
506264	73	1	5	161	66.4	25.6	141	78	5.32	4.9	1	1.19	2.88	13	16		100	6.2	1	2.99247			0	1.13122	67.6585	67.6585	1	2.99247
672079	83	2	11	159.8	60.4	23.7	145	82	4.86	4.38	1.19	0.99	2.68	8.6			74.2	5.14	0	2.02053			0	0.839367	67.6631	67.6631	0	2.02053
68335	55	1	5	178	81	25.6	109	80	5.03	5.4	3.4	1.35	3.23	35	30	7.16	111	5.6	1	3.77002			0	1.25566	67.6698	67.6698	1	3.77002
203230	61	1	2	172	79	26.7	156	102	4.44	5.73	1.7	1.13	3.49	18.3	25.9	5.91	107.2	5.2	0	5.38261			0	1.21267	67.6699	67.6699	0	5
566580	43	1	5	172	75	25.4	126	87	4.62	4	1.6	1.27	2.51	20	24	4.79	119	5.68	1	3.09103	3	2	0	1.34615	67.6757	67.6757	1	3.09103
105148	37	1	2	185	69	20.2	119	83	4.8	4.84	0.9	1.1	2.66	21.5		5.94	123.2	5.5	0	2.2642			0	1.39367	67.6878	67.6878	0	2.2642
262273	69	1	2	182	86	26	145	96	4.83	4.53	2.45				22.9	6.42	102.3	5.71	1	3.26899			0	1.15724	67.698	67.698	1	3.26899
17093	58	1	5	176	58	18.7	104	61	4.14	4.6	1.4			9		4.82	109	5.3	0	2.33812			0	1.23303	67.7325	67.7325	0	2.33812
168171	81	2	5	152	52	22.5	134	67	4.47	3.9	0.7	1.05	2.2	12	23	5.76	75	4.5	0	2.83368			0	0.848416	67.7357	67.7357	0	2.83368
65979	74	1	4	171	73	25	119	71	4.26	3.36	1.12	0.62	2.19	17.6		3.57	99.3	4.8	0	3.98631			0	1.1233	67.7583	67.7583	0	3.98631
317251	83	2	7	152.4	53	22.8	145	80	4.3	6.08	4.06	0.92	2.83	9		6.24	74.1	5.1	0	3.02806			0	0.838235	67.7736	67.7736	0	3.02806
619279	66	1	5	169	73	25.6	108	68	4.85	3.4	0.6	1.25	2.18	18	18	5.3	104	5.2	0	2.31622			0	1.17647	67.7746	67.7746	0	2.31622
274405	78	1	5	161	55	21.2	133	67	4.76	5.4	0.7	1.57	2.77	17	20	5.94	97	5.5	0	3.87953			0	1.09729	67.7758	67.7758	0	3.87953
603998	78	1	9	173	72.1	24.1	150	93	5.41	5.12	1.6	1.46	3.15	15.5		10.1	97	5.8	1	2.03422			0	1.09729	67.7758	67.7758	1	2.03422
652626	52	2	3	163.5	49.5	18.5	94	64	4.92	3.53	0.88	1.8	1.72	11.7		5.5	88.7	5.13	0	2.86653	3	3	0	1.00339	67.7838	67.7838	0	2.86653
493197	71	1	5	169	53	18.6	129	68	5.55	5.4	0.8	1.34	3.39	12	23	6.96	101	6.4	1	3.74538			0	1.14253	67.7945	67.7945	1	3.74538
509860	63	2	2	157	51	20.6	147	100	5.49	5.58	3.47			16		5.46	83.2	4.7	0	2.51335	3	3	0	0.941176	67.7963	67.7963	0	2.51335
405453	77	2	11	156.1	51.5	21.1	129	84	4.97	5.05	3.91	1.18	2.55	19.6			76.7	5.2	0	3.0308			0	0.867647	67.802	67.802	0	3.0308
358955	72	1	3	166	60.5	22	124	72	3.92	4.57	1.5			21.3		5.79	100.4	5	0	4.84873	1	3	0	1.13575	67.8071	67.8071	0	4.84873
664715	71	2	3	154	51.5	21.7	139	79	4.5	4.57	2.06	0.87	2.6	26.9		5.53	79.4	5.45	0	3.06366	3	3	0	0.89819	67.8214	67.8214	0	3.06366
237414	77	1	7	180.5	88	27	157	88	5.2	3.94	1.71	1.22	2.03	9.9		6.6	97.5	4.31	0	2.51608			0	1.10294	67.8303	67.8303	0	2.51608
436388	84	1	7	155	61.9	25.8	155	78	4.5	5.29	1.35			10.8		6.1	93.6	4.02	0	2.12731			0	1.05882	67.8453	67.8453	0	2.12731
110958	84	1	9	159	67.6	26.7	152	76	4.73	5.61	1.51	0.98	3.58	39.2		5.33	93.6	5.45	0	2.06982	2	3	0	1.05882	67.8453	67.8453	0	2.06982
273250	69	2	2	159	63	24.9	148	73	5.21	4.04	1.65			11.4		5.64	80.3	6.1	1	3.16496			0	0.908371	67.8493	67.8493	1	3.16496
185931	74	2	5	156	45	18.5	156	74	4.96	6.8	0.5	1.9	4	11	20	5.42	78	5.4	0	2.88569			0	0.882353	67.852	67.852	0	2.88569
230131	50	1	5	173	78	26.1	133	76	4.56	5.1	1.7	1.65	3.1	15	22	6.05	114	5.4	0	4.1232			0	1.28959	67.8632	67.8632	0	4.1232
396482	47	1	5	180	88	27.2	126	90	5.3	4.72	4.46	1.38	2.35	40	26	4.3	116	5	0	2.00411	1	3	0	1.31222	67.8653	67.8653	0	2.00411
136667	61	2	7	159.5	61.8	24.3	124	77	4.28	6.45	1.51	1.88	3.5	12.7		5.8	84.1	4.3	0	2.02875			0	0.951357	67.8662	67.8662	0	2.02875
159605	58	1	4	169	70.4	24.6	131	76	5.5	4.33	2.41			44	30.7	7.2	108.8	5.5	0	2.0397			0	1.23077	67.8832	67.8832	0	2.0397
339582	83	2	7	153.3	55.9	23.8	191	85	5.1	6.64	3.08	1.89	3.76	10.9		4.6	74	4.65	0	3.04723			0	0.837104	67.8844	67.8844	0	3.04723
583345	30	1	10	170.5	63.8	21.9	116	70	5.04	3.89	0.46	1.32	1.59	26		6.9	128	4.39	0	2.1848			0	1.44796	67.886	67.886	0	2.1848
252944	76	1	5	171	71	24.3	165	84	5.51	4.5	1.7	1.38	2.45	9	17	4.3	98	5.9	1	2.89665			0	1.1086	67.8869	67.8869	1	2.89665
245168	55	1	4	169	72.5	25.4	122	82	5.35	5.67	1.39	0.76	3.43	39.4		7.93	110.7	4.6	0	4.08214			0	1.25226	67.8917	67.8917	0	4.08214
665031	73	2	7	153.5	55	23.3	130	72	4.7	5.05	1.7	1.65	2.66	11.5		4.8	78.4	4.55	0	2.11088			0	0.886878	67.9087	67.9087	0	2.11088
213431	77	1	13	166	66.7	24.2	161	76	4.58	3.3	1.22	1.33	1.59	14.8		5.89	97.4	4.44	0	2.70226	3	1	0	1.10181	67.9145	67.9145	0	2.70226
395109	29	1	3	184.5	77	22.6	100	61	4.66	3.14	1.02			19.4		4.47	128.7	4.23	0	2.91307	1	3	0	1.45588	67.9149	67.9149	0	2.91307
710	71	2	2	156	61	25.1	107	75	4.32	6.27	1.39			89.1	64.1	3.65	79.3	5.3	0	4.09035			0	0.897059	67.9249	67.9249	0	4.09035
627322	82	1	4	163	77	29	125	52	5.04	3.06	2.67	0.83	1.61	33.1	31.8	4.89	94.6	5.2	0	2.35181			0	1.07014	67.9262	67.9262	0	2.35181
517354	34	1	5	180	75	23.1	117	79	4.19	4.1	0.5	1.32	2.4	19	20	7.1	125	5	0	3.05544			0	1.41403	67.9267	67.9267	0	3.05544
607082	66	1	3	173	83.5	27.9	122	81	5.06	5.63	1.34	1.26	3.79	24.8		5.98	103.8	5.3	0	2.13005	3	3	0	1.17421	67.9326	67.9326	0	2.13005
43805	69	1	2	168	62	22	126	85	4	5	0			19	25	5	102	5.1	0	4			0	1.15385	67.939	67.939	0	4
317047	69	1	5	161	63	24.3	119	99	4.72	4.2	0.4	1.12	2.39	16	25	6.32	102	5	0	3.75359			0	1.15385	67.939	67.939	0	3.75359
206657	69	1	5	174	79	26.1	154	86	5.15	4.5	1.3	1.42	2.65	17	23	5.87	102	5.45	0	3.06913			0	1.15385	67.939	67.939	0	3.06913
122919	59	2	4	155	62.2	25.89	134	70	5.28	7.29	4.85			24.6	31.5	5.77	85	5.95	1	3.9781			0	0.961538	67.9456	67.9456	1	3.9781
72833	59	2	5	156	60	24.6	152	96	4.77	5.8	0.8	1.68	3.4	23		4.46	85	5.1	0	3.24709			0	0.961538	67.9456	67.9456	0	3.24709
405229	53	2	5	165	62	22.8	108	67	4.94	5.2	1.3			14		4.35	88	4.9	0	2.92676			0	0.995475	67.9577	67.9577	0	2.92676
156337	58	1	4	162	57.2	21.8	133	91	4.8	4.6	1.67	1.01	2.84	16.2		5.6	108.7	5.3	0	2.01232			0	1.22964	67.9588	67.9588	0	2.01232
162630	61	2	5	156	68	27.9	103	72	5.34	6	3	1.58	3.51	13	19	4.06	84	5.8	1	2.94045			0	0.950226	67.964	67.964	1	2.94045
120837	61	2	10	151.5	57.6	25.1	125	85	5.59	5.42	4.24					6	84	5.5	0	2.39562	3	3	0	0.950226	67.964	67.964	0	2.39562
150404	51	1	2	174	88	29.1	126	90	5.59	5.42	4.45	0.82	2.78	18.6	18.3	7.42	113.2	6.3	1	2.08077			0	1.28054	67.9649	67.9649	1	2.08077
633224	55	1	14	171.5	74.6	25.4	132	90	5.5	4.55	2.85	1.15	2.39	20.4		6.4	110.6	4.8	0	2.91307			0	1.25113	67.966	67.966	0	2.91307
523220	72	2	2	148	54	24.7	157	81	4.84	8.34	12.75	1.41	2.59	18.2		10.82	78.8	4.48	0	2.44764			0	0.891403	67.9676	67.9676	0	2.44764
548902	78	2	4	152	52	22.5	131	65	4.89	4.04	1.92	1.39	2.26	16.4	13.6	4.63	76.1	5	0	2.69952			0	0.86086	67.9702	67.9702	0	2.69952
71013	51	2	5	157	60	24.3	113	68	4.3	3.8	1.1	1.21	2.31	12	18	5.3	89	4.7	0	2.94045			0	1.00679	67.9834	67.9834	0	2.94045
267429	51	2	5	165	57	20.9	106	60	4.84	4.35	1.06	1.56	2.29	11		6.11	89	4.2	0	2.38467			0	1.00679	67.9834	67.9834	0	2.38467
10929	73	1	11	179.3	74.4	23.1	142	80	5.19	5.7	3.87			48.4		8.63	99.6	4.4	0	2.7269	3	3	0	1.1267	67.9874	67.9874	0	2.7269
268976	74	1	2	170	72	24.9	104	76	4	5	1			23	24	5	99	5.2	0	4.00548			0	1.11991	68.0069	68.0069	0	4.00548
499779	74	1	5	179	92	28.7	164	82	5.55	4.4	2.1	1.2	2.81	33	33	5.41	99	6.1	1	3.77823			0	1.11991	68.0069	68.0069	1	3.77823
433013	74	1	5	167	65	23.3	138	71	5.34	5.7	1.7	1.64	3.46	13		5.73	99	6	1	2.15469			0	1.11991	68.0069	68.0069	1	2.15469
444759	59	1	5	177	81	25.9	129	99	4.67	6.9	3.2	1.69	4.2	53	30	5.02	108	5	0	3.1102			0	1.22172	68.0127	68.0127	0	3.1102
649612	59	1	5	167	64	22.9	148	76	4.76	5.13	0.71			16	23	6.65	108	5.76	1	2.03149			0	1.22172	68.0127	68.0127	1	2.03149
292680	71	2	3	150	51	22.7	140	81	4.68	4.96	3.22	1.15	2.62	6.7		4.88	79.2	5.3	0	4.92539	3	3	0	0.895928	68.0287	68.0287	0	4.92539
405874	71	1	2	165	74	27.2	129	85	4.96	5.04	2.7	1.1	2.69	17	24.4	5.18	100.7	5.4	0	3.20329			0	1.13914	68.039	68.039	0	3.20329
187696	85	2	5	156	60	24.7	95	67	4.44	5.2	1.9	1.34	3.37	14	25	5.24	73	5	0	3.78645			0	0.825792	68.0485	68.0485	0	3.78645
102084	72	1	3	174	82.5	27.2	132	76	5.54	5.08	7.3	0.83	1.83	32.4	29.1	5.13	100.1	4.8	0	4.02464	1	3	0	1.13235	68.0531	68.0531	0	4.02464
559384	72	1	9	165.5	72.8	26.6	109	75	4.73	4.51	1.61	0.97	1.97	18	22.9	7.59	100.1	4.92	0	3.94798	3	2	0	1.13235	68.0531	68.0531	0	3.94798
206479	31	1	5	175	86	28.1	124	68	4.77	4.8	1.5	1.15	2.75	30	20	7.32	127	4.9	0	2.89117			0	1.43665	68.0536	68.0536	0	2.89117
456872	81	1	5	167	66	23.7	132	63	4.93	4.5	1.2	1.53	2.34	7	19	3.21	95	6	1	3.86858			0	1.07466	68.0566	68.0566	1	3.86858
337175	81	1	5	162	63	24	138	79	4.75	4.6	1.1	1.21	2.57	71	69	5.75	95	4.7	0	2.81451			0	1.07466	68.0566	68.0566	0	2.81451
522325	29	2	5	158	46	18.4	104	75	5.08	5.06	0.83			6		4.11	101	5.5	0	4.29021			0	1.14253	68.0851	68.0851	0	4.29021
428406	67	2	5	142	45	22.3	154	83	4.23	3.8	1.4	1.41	2.2	28	31	6.19	81	5.8	1	3.87406			0	0.91629	68.0904	68.0904	1	3.87406
499367	67	1	5	162	65	24.8	146	83	4.52	5.2	1.1	1.58	2.27	13	23	4.87	103	5.8	1	3.85763			0	1.16516	68.0916	68.0916	1	3.85763
259135	67	1	5	166	72	26.1	106	81	5.51	4.9	1.4	1.29	2.91	17		4.5	103	5.9	1	3.08282			0	1.16516	68.0916	68.0916	1	3.08282
246305	63	2	3	161.5	59.5	22.8	139	78	5.49	5.6	2.33	1.02	4.2	40.5	37.7	4.59	82.9	5.47	0	2.29979	3	3	0	0.937783	68.0933	68.0933	0	2.29979
512471	63	1	2	171	76	26	115	81	3.78	5.63	2.06			16.1		6.27	105.4	5.9	1	4.9911			0	1.19231	68.1071	68.1071	1	4.9911
375255	62	1	5	175	79	25.8	126	78	5.52	5.9	1.5	1.82	3.17	28	30	7.56	106	5.7	1	4.04654			0	1.1991	68.1177	68.1177	1	4.04654
201265	62	1	2	164	61	22.7	128	71	5.05	6.54	1.7	1.12	3.76	23.2	30.1	5.57	106	5.5	0	2.20671			0	1.1991	68.1177	68.1177	0	2.20671
167118	71	1	2	165	68	25	169	98	5.42	3.89	1.04	1.14	2.05	22.6		4.41	100.6	6	1	5.0486	3	3	0	1.13801	68.1208	68.1208	0	5
474562	72	1	13	164	63.2	23.5	131	90	5.11	3.79	1.34			11.1		6.21	100	5.47	0	2.11362	3	2	0	1.13122	68.1354	68.1354	0	2.11362
260721	52	1	2	172	69	23.3	121	86	3.41	5.7	2.29	1.3	3.23	23.4	24.5	5.93	112.3	4.7	0	4.9473			0	1.27036	68.1441	68.1441	0	4.9473
354730	54	1	5	171	59	20.2	130	76	5.29	4.1	1.7	1.11	2.44	12	17	6.55	111	5.3	0	4.00548			0	1.25566	68.1468	68.1468	0	4.00548
424621	54	1	5	178	82	25.9	131	82	5.14	4.2	1.8	1.21	2.35	19	19	8.98	111	5.1	0	2.45859			0	1.25566	68.1468	68.1468	0	2.45859
324843	47	1	8	173.7	69.7	23.1	129	83	4.4	3.4	0.39	1.23	1.88	20.9	28.6	7.7	115.6	5.26	0	2.94867	3	2	0	1.30769	68.1495	68.1495	0	2.94867
272754	93	1	9	159.6	50.1	19.7	139	78	5.23	4.23	1.47			10.9		5.8	88.5	5.38	0	3.79466	3	3	0	1.00113	68.1563	68.1563	0	3.79466
283725	61	2	4	166	77	27.9	115	84	4.4	5.48	3.45			28.4		5.11	83.8	4.98	0	2.32444			0	0.947964	68.1603	68.1603	0	2.32444
463346	32	1	4	178	70	22.1	108	65	5.14	6.07	1.53	1.22	4.33	21.9		5.12	126.1	5.2	0	2.03149			0	1.42647	68.1613	68.1613	0	2.03149
559471	66	1	2	169	70	24.5	136	82	4.52	5.18	1.6	1.3	3.15	28.9		6.48	103.5	5.65	1	3.54278			0	1.17081	68.171	68.171	1	3.54278
167866	68	1	14	164	67.9	25.2	111	64	5.1	5.42	0.86	1.49	3.63	20.4		5.1	102.3	5.7	1	2.03149	3	3	0	1.15724	68.1752	68.1752	1	2.03149
494953	81	2	3	150.5	41.5	18.3	133	76	4.42	5.08	1.66	1.26	2.66	12.2		6.23	74.6	5.33	0	3.06366	3	3	0	0.843891	68.1754	68.1754	0	3.06366
3933	72	2	2	159	54	21.4	124	58	3.33	4.95	0.77			25.4	35.2		78.6	4.52	0	3.62218			0	0.88914	68.1769	68.1769	0	3.62218
251179	69	1	12	162.5	65.4	24.8	111	69	4.2	6.31	1.4	1.49	4.05	11.3		6.66	101.7	5	0	2.35729			0	1.15045	68.1815	68.1815	0	2.35729
654457	69	1	8	168	70	24.8	121	85	5.2	5.61	0.37	1.84	3.34	21		6	101.7	5.7	1	2.01506	3	3	0	1.15045	68.1815	68.1815	1	2.01506
507858	71	1	2	160	84	32.8	121	72	5.01	3.55	2.56	0.98	1.94	21		4.56	100.5	4.7	0	3.83573			0	1.13688	68.2029	68.2029	0	3.83573
150433	57	1	5	170	70.2	24.3	122	66	5.2	4.05	2.55	0.84	2.45	32		8.58	109	5.4	0	3.92608			0	1.23303	68.21	68.21	0	3.92608
8340	80	2	5	150	67	29.8	162	82	5.48	4.8	1.4	1.42	2.93	89	45	4.13	75	6.4	1	2.89665			0	0.848416	68.2132	68.2132	1	2.89665
143601	80	2	4	151	65	28.5	135	69	4.58	4.71	2.14	1.16	2.63	16		3.75	75	4.6	0	2.83641			0	0.848416	68.2132	68.2132	0	2.83641
449718	39	1	5	177	82	26.2	109	58	5.1	4.5	1.1			19		5.92	121	5.4	0	2.02053			0	1.36878	68.2146	68.2146	0	2.02053
572181	75	2	9	153	77.7	33.19	144	97	4.92	6.63	1.54			34.7			77.2	5	0	5.16359			0	0.873303	68.2228	68.2228	0	5
357459	60	1	9	164.8	59.5	21.9	103	69	5.38	5.38	2.86	1.45	2.81	29.5		5.36	107.1	6.07	1	3.48802	1	3	0	1.21154	68.2239	68.2239	1	3.48802
290822	27	2	5	162	43	16.4	111	91	5.05	5.1	0.8			8		3.48	102	5.3	0	3.08282			0	1.15385	68.2301	68.2301	0	3.08282
518298	59	2	9	150.6	56	24.7	100	71	5.06	3.83	1.48	0.81	2.24	30.1	27.3	4.28	84.7	5.5	0	3.57837			0	0.958145	68.2369	68.2369	0	3.57837
680595	71	2	5	152	47	20.3	135	66	4.98	4	1.3	1.48	2	16	38	4.08	79	5.4	0	3.86858			0	0.893665	68.2371	68.2371	0	3.86858
470511	71	2	5	166	56	20.3	109	80	5.57	6.6	1.3	1.67	3.88	14	25	5.64	79	5	0	2.12731			0	0.893665	68.2371	68.2371	0	2.12731
332932	65	1	2	179	88	27.5	102	72	3	4	1			20	22	5	104	4.8	0	4.94456			0	1.17647	68.2524	68.2524	0	4.94456
528732	65	1	5	167	60	21.5	107	77	5.21	4.4	1.2	1.19	2.8	16	24	5.46	104	6	1	3.7755			0	1.17647	68.2524	68.2524	1	3.7755
65007	65	1	5	178	76	24	130	79	5	5.7	0.7	1.41	3.91	13	35	6.64	104	5.5	0	3.76728			0	1.17647	68.2524	68.2524	0	3.76728
531139	53	1	4	171	73	25	133	91	5.15	4.91	1.35	1.34	3.25	26.5	24.3	4.56	111.5	4.1	0	2.86105			0	1.26131	68.255	68.255	0	2.86105
295520	69	2	6	174.5	68	22.3	129	87	5.2	5.41	0.83	1.21	3.39	24.3		5.3	79.9	4.74	0	2.48871			0	0.903846	68.2605	68.2605	0	2.48871
59137	41	2	5	160	62	24.2	104	77	4.67	4.4	0.8			13	21	5.04	94	4.7	0	4.01369			0	1.06335	68.2633	68.2633	0	4.01369
203716	63	1	3	180.5	71.5	21.9	101	64	4.55	4.82	0.72	2.23	2.5	17.2		8.64	105.2	4.81	0	5.00205	1	3	0	1.19005	68.2638	68.2638	0	5
344160	52	1	3	168.5	79.5	28	140	97	5.35	4.55	3.44			87.5	45.6	5.28	112.1	4.48	0	3.20602	3	3	0	1.2681	68.2913	68.2913	0	3.20602
565833	32	2	5	153	50	21.4	126	68	4.76	4.4	1.7			24		4.27	99	4.7	0	2.02053			0	1.11991	68.2983	68.2983	0	2.02053
551059	60	1	12	164	51.1	19	154	79	4.86	4.39	1.1	1.26	2.95	11.4		5.04	107	4.3	0	2.11088			0	1.21041	68.3011	68.3011	0	2.11088
603252	73	1	4	171	71	24.3	139	59	5.12	4.11	3.29	0.94	1.96	17.1	25.4	4.09	99.2	4.5	0	2.63107			0	1.12217	68.3192	68.3192	0	2.63107
262039	73	1	8	175	75	24.5	143	67	4.9	4.63	2.27	1.25	2.43	21		5.2	99.2	5	0	2.02053	3	3	0	1.12217	68.3192	68.3192	0	2.02053
607885	36	2	3	155.5	58.5	24.2	135	77	5.36	3.72	0.84			15.2		4.96	96.7	6	1	2.06434	3	3	0	1.09389	68.3219	68.3219	1	2.06434
548681	53	1	14	172.5	72.7	24.4	126	82	4.5	5.37	1.41	1.52	3.48	20.4		5	111.4	4.7	0	2.01232			0	1.26018	68.3292	68.3292	0	2.01232
408568	68	1	3	163	68.5	25.8	159	127	4.72	5.06	2.11	1.25	2.75	16.5		6.62	102.1	4.2	0	2.06708	3	3	0	1.15498	68.3368	68.3368	0	2.06708
624853	74	1	2	167	59	21.2	134	88	5.03	4.95	1.68	1.15	3.02	20.4		4	98.6	5	0	2.9514			0	1.11538	68.3408	68.3408	0	2.9514
211607	74	1	9	160.4	60.9	23.7	119	70	5.2	5.82	3.11	1.27	3.86	44.6	44.6	4.62	98.6	5.5	0	2.07803	3	3	0	1.11538	68.3408	68.3408	0	2.07803
644951	60	2	4	164.5	93.9	34.7	138	70	5.35	4.51	1.4	1.4	2.44	20.7	21.3	4.55	84.1	5.7	1	2.45038			0	0.951357	68.3447	68.3447	1	2.45038
143009	39	2	5	155	53	22.1	94	58	5.56	3.8	1.9	1.3	2.34	60		4.85	95	5	0	3.01437			0	1.07466	68.3483	68.3483	0	3.01437
471631	39	2	5	154	52	21.9	130	110	4.2	3.6	0.5	1.28	2.17	10	7	4.57	95	4.6	0	2.1191			0	1.07466	68.3483	68.3483	0	2.1191
604293	47	1	4	164	61	22.7	119	77	5.07	3.62	0.82	0.81	2.48	10.6	23.4	7.44	115.3	5	0	3.98357			0	1.3043	68.3641	68.3641	0	3.98357
136835	52	1	5	164	66	24.5	121	72	4.85	4.9	1.5	1.62	2.97	44	40	6.62	112	5.6	1	4.1232			0	1.26697	68.365	68.365	1	4.1232
638228	72	1	2	168	66	23.4	130	87	4.67	4.65	2.09	1.08	2.9	18.2	24.6	3.85	99.7	4.9	0	2.13005			0	1.12783	68.3836	68.3836	0	2.13005
142468	76	2	11	152.8	54.3	23.3	158	63	4.65	5.22	1.63			16	24.9	5.19	76.6	4.63	0	2.26146	3	3	0	0.866516	68.3878	68.3878	0	2.26146
506105	34	1	2	172	70	23.7	121	85	3.79	5.26	2.12			23.1		5.17	124.3	4.5	0	5.12526			0	1.40611	68.3898	68.3898	0	5
254526	76	1	13	168	81.7	28.9	131	87	5.49	4.31	1.42	1	2.47	24.2		5.9	97.4	6.3	1	2.36003	3	2	0	1.10181	68.3933	68.3933	1	2.36003
218972	33	1	5	173.5	89.5	29.7	141	85	4.52	4.28	2.03			52	34	7.15	125	5.5	0	2.02053			0	1.41403	68.4055	68.4055	0	2.02053
623318	68	1	5	171	78	26.7	135	88	4.43	4.1	1	1.31	2.22	23	30	4.45	102	5.14	0	3.06913			0	1.15385	68.4179	68.4179	0	3.06913
38743	40	1	10	169	78	27.3	112	64	5.58	5.34	1.16			40	28	7.5	120	5.46	0	2.83641	3	3	0	1.35747	68.4207	68.4207	0	2.83641
312886	54	2	5	157	48	19.5	117	91	5.33	4.5	0.4	1.8	2.1	20	16	3.31	87	5.7	1	4.05476			0	0.984163	68.4217	68.4217	1	4.05476
61778	89	2	5	151	60	26.3	149	64	4.74	6.7	2.1	1.67	3.72	15	29	5.28	71	6	1	3.8768			0	0.803167	68.4248	68.4248	1	3.8768
50059	47	2	8	156	47	19.3	107	84	4.4					9.2	23.9	4.1	90.6	4.22	0	2.23956	3	3	0	1.02489	68.4293	68.4293	0	2.23956
200297	59	2	4	161.5	56.5	21.7	117	71	4.89	6.82	0.85			10.2		6.7	84.5	5.1	0	3.6386			0	0.955882	68.4324	68.4324	0	3.6386
666932	70	1	4	160	52.8	20.6	112	69	4.59	3.78	0.65			10.4		4.38	100.8	4.99	0	2.987			0	1.14027	68.4364	68.4364	0	2.987
354177	37	2	5	160	60	23.4	110	70	4.88	3.7	1.2	1.35	2.15	11	18	2.94	96	4.9	0	4.06571			0	1.08597	68.4427	68.4427	0	4.06571
50562	37	2	5	170	68	23.5	107	65	4.49	3.9	0.4	1.27	2.26	12	22	4.92	96	4.9	0	4.05476			0	1.08597	68.4427	68.4427	0	4.05476
156653	37	2	5	150	63	28	103	61	5.17	4.2	0.9	1.35	2.61	19	19	4.87	96	4.7	0	2.19028			0	1.08597	68.4427	68.4427	0	2.19028
581571	60	2	5	161	63	24.3	115	73	4.57	5.4	1.3	1.48	2.99	34	33	4.54	84	5.5	0	3.14305			0	0.950226	68.4431	68.4431	0	3.14305
19995	77	2	3	146	55.5	26	143	83	5	7.52	2.91	1.34	4.21	21.3		4.11	76.1	5.1	0	2.98973	3	3	0	0.86086	68.4494	68.4494	0	2.98973
285482	50	2	9	165.7	69.5	25.3	111	60	4.97	4.02	2.22			12.9		4.67	89	4.71	0	2.11088	3	3	0	1.00679	68.4626	68.4626	0	2.11088
250291	72	1	3	155	59	24.6	128	94	4.88	5.45	2.33	0.91	3.24	16.5		7.11	99.6	5.2	0	2.00137	3	3	0	1.1267	68.4666	68.4666	0	2.00137
398912	62	2	5	159	61	24.1	125	74	4.59	4.3	0.9	1.53	2.22	19	27	4.96	83	5.3	0	3.86585			0	0.938914	68.4734	68.4734	0	3.86585
363984	65	1	7	176	84.5	27.3	194	109	4.1	4.84	1.47			16		6.6	103.7	5.17	0	2.1629			0	1.17308	68.4914	68.4914	0	2.1629
192411	58	1	5	168	60	21.3	103	57	5.32	5.1	2	1.43	2.82	36	27	8.04	108	5.5	0	3.08556			0	1.22172	68.4921	68.4921	0	3.08556
21792	72	2	4	153	48	20.5	142	67	4.97	5.38	2.9	1.21	3.01	12.5		2.9	78.3	4.64	0	2.28611			0	0.885747	68.4931	68.4931	0	2.28611
154519	37	1	5	183	88	26.3	147	88	5.12	4.2	1.5			66		6.02	122	4.5	0	2.92402			0	1.38009	68.4942	68.4942	0	2.92402
115524	48	2	5	156	49	20.1	113	67	4.65	4.7	1	1.33	2.57	15	23	4.05	90	5	0	3.50445			0	1.0181	68.4989	68.4989	0	3.50445
487404	48	2	5	158	54	21.6	96	60	5.03	5.7	0.8			15		5.59	90	4.88	0	2.0835			0	1.0181	68.4989	68.4989	0	2.0835
636785	63	1	9	171	74.7	25.5	163	89	4.6	7.59	0.99	1.64	4.87	32	32.6	6.42	104.9	5	0	2.705			0	1.18665	68.5001	68.5001	0	2.705
286914	64	1	8	164.3	64.2	23.8	142	81	5.4	4.04	1.41	1.27	2.27	10.5		6.1	104.28	5.85	1	2.94319	3	1	0	1.17964	68.5103	68.5103	1	2.94319
284253	57	1	4	172	67	22.6	119	77	5.29	6.59	2.56	1.28	3.91	68.9		7.51	108.6	5.3	0	2.76797	3	2	0	1.22851	68.5141	68.5141	0	2.76797
519208	61	1	4	181	89	27.2	143	82	4.54	5.81	2.05	0.73	3.41	17.1		4.97	106.1	4.68	0	2.06708	3	3	0	1.20023	68.5197	68.5197	0	2.06708
154017	59	2	13	153	68	29	151	87	4.9	5	1.35	1.05	2.05	29.7		5.08	84.4	4.79	0	2.0397			0	0.954751	68.5305	68.5305	0	2.0397
423869	80	1	5	169	79	27.7	157	84	5.44	4.7	1.1	1.43	2.81	19	23	4.78	95	6.1	1	2.88843			0	1.07466	68.5364	68.5364	1	2.88843
363665	80	2	7	158	56.7	22.7	131	77	4.3	5.15	1.23			7.8		5	74.7	4.8	0	2.94867	3	3	0	0.845023	68.5448	68.5448	0	2.94867
152105	75	2	2	146	57	26.7	159	81	5.17	5.64	4.58	1.3	2.84	21.3		5.36	76.9	4.8	0	2.01232			0	0.86991	68.545	68.545	0	2.01232
536845	71	2	2	159	54	21.4	143	87	4.93	3.88	1.5	1.51	1.96	24		5.46	78.7	5	0	2.91034			0	0.890271	68.552	68.552	0	2.91034
183278	36	1	9	170	52.6	18.2	111	77	4.79	5.57	1.08			11.4	19.8	4.92	122.6	4.1	0	2.99795			0	1.38688	68.5688	68.5688	0	2.99795
558300	66	2	5	157	44	17.9	115	66	5.53	6.3	0.7	1.72	3.33	10		4.52	81	4.8	0	3.10198			0	0.91629	68.5703	68.5703	0	3.10198
200996	66	2	5	156	49	20.1	148	70	5.24	5	1.2	1.66	2.94	12	21	5.77	81	5.6	1	2.89665			0	0.91629	68.5703	68.5703	1	2.89665
426583	66	1	5	176	76.5	24.7	105	69	5.37	5.34	0.86	1.26	3.33	10		5.43	103	5.4	0	4.1013			0	1.16516	68.5716	68.5716	0	4.1013
361174	64	1	4	175	79	25.8	180	103	5.3	6.63	2.3	1.5	3.82	18.7		6.6	104.2	5.4	0	3.01164	3	2	0	1.17873	68.5739	68.5739	0	3.01164
43870	65	1	11	170	60.2	20.8	121	78	4.91	3.75	0.9	1.35	1.83	17	16	5.79	103.59	4.5	0	2.99247			0	1.17183	68.5794	68.5794	0	2.99247
378647	69	1	9	163	57.9	21.8	122	77	4.85	4.84	1.13	1.05	3.28	15.9		6.02	101.2	4.67	0	2.28884			0	1.1448	68.5893	68.5893	0	2.28884
43697	83	1	7	174.5	71.5	23.48	135	57	4.3	5.96	2.52	0.94	3.26	16		5.9	93.3	4.7	0	3.97262			0	1.05543	68.5895	68.5895	0	3.97262
389904	50	1	5	166	78	28.3	113	86	4.8	5.23	3.07	1.34	2.37	29	20	8.74	113	4.64	0	2.09172			0	1.27828	68.5906	68.5906	0	2.09172
296668	86	2	2	145	52	24.7	145	61	3.95	5.86	0.85			15.7		4.28	72.1	5.48	0	2.14374			0	0.815611	68.5941	68.5941	0	2.14374
531014	44	1	5	174	65	21.5	123	73	5.08	4.5	0.4	1.18	2.34	16	20	7.28	117	5.7	1	2.84189			0	1.32353	68.5945	68.5945	1	2.84189
377592	44	1	10	176.5	78	25	98	57	4.89	4.06	1.91			73	50	6.3	117	4.44	0	2.80903	3	3	0	1.32353	68.5945	68.5945	0	2.80903
579726	61	1	5	166	81	29.4	138	91	4.8	5	1.5	1.29	2.99	25	23	7.83	106	5.2	0	2.98973	3	3	0	1.1991	68.5979	68.5979	0	2.98973
598704	61	1	5	165	68	25	146	95	5.54	4.4	1.9		3	32		4.82	106	5.6	1	2.9076			0	1.1991	68.5979	68.5979	1	2.9076
6969	53	1	5	172	92	31.1	121	86	5.22	3.36	0.6	0.43	2	15	15	5.11	111	5.2	0	4.83778			0	1.25566	68.6272	68.6272	0	4.83778
517492	53	1	5	166	66	24	118	72	5.57	4.9	2	1.29	3.09	27		5.64	111	5.7	1	4.06297			0	1.25566	68.6272	68.6272	1	4.06297
95684	53	1	5	172	74	25	135	95	5.07	3.7	1.9			17	19	8.36	111	5.2	0	3.06639			0	1.25566	68.6272	68.6272	0	3.06639
274176	78	1	5	166	73	26.5	146	92	4.63	4.8	3.3	1.27	2.77	65	55	4.11	96	5.9	1	3.78371			0	1.08597	68.631	68.631	1	3.78371
546400	68	2	5	152	52	22.5	187	95	5.34	5.7	1.3	1.41	3.89	14	25	4.43	80	5.5	0	3.76454			0	0.904977	68.6377	68.6377	0	3.76454
128007	87	1	11	168.5	56.7	20	128	63	4.79	5.51	1.18			11.1	25.8	7.62	91.1	4.6	0	2.80903			0	1.03054	68.6427	68.6427	0	2.80903
533216	65	2	4	154	60	25.3	145	82	5.21	6.36	0.84	1.27	4.51	15		4.73	81.4	4.82	0	3.89322			0	0.920814	68.6433	68.6433	0	3.89322
584709	65	1	2	184	86	25.4	125	84	4.99	4.62	1.25			35.7	36.4	5.3	103.5	5.4	0	4.93908			0	1.17081	68.6515	68.6515	0	4.93908
493144	65	1	9	183.9	71.1	21	100	63	5.04	2.29	0.59			17.3		5.99	103.5	4.33	0	2.82546	3	3	0	1.17081	68.6515	68.6515	0	2.82546
99235	42	2	5	164	59	21.9	117	68	4.99	4.5	0.9			11	18	5.66	93	4.9	0	2.52977			0	1.05204	68.6684	68.6684	0	2.52977
659587	79	1	9	168.5	58.4	20.6	154	67	4.61	3.38	1.04			28.3		3.85	95.4	4.5	0	3.5729			0	1.07919	68.6695	68.6695	0	3.5729
520453	77	1	4	162	61	23.2	128	72	4.39	5.35	1.01	1.33	3.29	15.5		5.78	96.5	4.5	0	3.04723			0	1.09163	68.6817	68.6817	0	3.04723
8791	56	1	5	175	75.6	24.7	112	80	5.27	4.2	1.3	1.15	2.65	24	25	4.25	109	6.2	1	3.90965			0	1.23303	68.6908	68.6908	1	3.90965
182408	56	1	5	164	67	24.9	110	67	4.3	4.4	2.4	1.23	2.57	6	19	3.97	109	5.1	0	2.09719			0	1.23303	68.6908	68.6908	0	2.09719
200932	40	1	16	172.2	62	20.9	114	67	5.14	6.39	1.14	1.58	4.71	16.5	20.3	5.65	119.6	5.37	0	2.06982	1	2	0	1.35294	68.6977	68.6977	0	2.06982
459374	82	2	2	155	55	22.9	143	77	4.03	5.22	1.43			15		4.98	73.7	4.73	0	2.89665			0	0.83371	68.6998	68.6998	0	2.89665
681490	56	2	2	161	63	24.3	154	91	4.86	5.36	0.98	1.75	3.25	14.2		7.68	85.7	4.6	0	2.08624			0	0.969457	68.7075	68.7075	0	2.08624
624351	35	1	9	168.7	59.1	20.8	100	74	5.15	4.7	2.01	0.8	2.6	12.8		8.23	123.1	4.93	0	2.04517			0	1.39253	68.7129	68.7129	0	2.04517
29690	70	2	5	158	54	21.6	124	68	5.26	5.4	0.9	1.37	3.61	13	23	4.3	79	4.6	0	3.79192			0	0.893665	68.7181	68.7181	0	3.79192
459643	70	2	5	162	59	22.5	134	78	5	4.9	2.7	1.39	2.54	10	20	3.89	79	5.4	0	2.87748	3	3	0	0.893665	68.7181	68.7181	0	2.87748
657891	70	2	5	154	53	22.3	121	83	4.47	4.2	1.1			17			79	4.6	0	2.02601			0	0.893665	68.7181	68.7181	0	2.02601
610045	81	2	13	160	62.2	24.3	157	72	4.92	4.72	3.61	0.97	2.7	9.1		4.91	74.1	5.06	0	3.02806			0	0.838235	68.7325	68.7325	0	3.02806
529492	84	1	7	173	79	26.4	124	70	4.5	5.83	2.62	1.18	3.11	31		6.2	92.6	5.3	0	3.97262			0	1.04751	68.7329	68.7329	0	3.97262
530462	64	1	5	175	76	24.8	149	94	5.28	5.3	0.8	1.36	3.64	23		3.62	104	5	0	3.90144	1	3	0	1.17647	68.7335	68.7335	0	3.90144
314124	64	1	5	166	65	23.6	113	92	4.55	5.2	0.8	1.33	2.79	21	21	3.22	104	5.4	0	3.00068			0	1.17647	68.7335	68.7335	0	3.00068
51805	64	1	5	177	72	23	136	92	5.11	4.01	0.97	1.62	1.91	12	13	6.13	104	5.2	0	2.01232	3	3	1	1.17647	68.7335	68.7335	0	2.01232
140557	87	1	5	165	68	25	153	66	4.73	4	1.3	1.47	2.2	15	28	3.63	91	5.5	0	4.11773			0	1.02941	68.734	68.734	0	4.11773
16527	87	1	5	173	76	25.4	159	76	4.61	5.5	1.3	1.64	3.02	19	29	4.89	91	5.9	1	3.89049			0	1.02941	68.734	68.734	1	3.89049
180445	76	1	11	162	60.3	23	149	74	4.43	4.34	0.8	1.44	2.67	17.9		4.63	97	4.16	0	2.00411			0	1.09729	68.7347	68.7347	0	2.00411
266183	52	1	3	169.5	71.5	24.9	111	83	3.77	4.52	1.48	1.15	2.66	18.3	15		111.5	5.3	0	3.56194	2	3	0	1.26131	68.7362	68.7362	0	3.56194
586145	73	1	2	168	70	24.8	144	91	4.34	6.06	1.55	1.23	3.93	17.2		5.27	98.7	5.5	0	4.02464	3	3	0	1.11652	68.7382	68.7382	0	4.02464
72489	65	2	2	153	51	21.8	107	65	4.7	5.45	1.36	1.32	3.69	13.9		6	81.3	4.62	0	2.04244			0	0.919683	68.7455	68.7455	0	2.04244
274261	61	1	14	173.5	62.7	20.8	126	82	5	4.99	0.55	1.49	3.34	10.8		4.5	105.8	5.8	1	2.42847			0	1.19683	68.7549	68.7549	1	2.42847
371051	70	1	2	166	69	25	141	94	5.59	4.36	2.29	1.26	2.22	19.1		4.98	100.4	5.3	0	2.98973			0	1.13575	68.7664	68.7664	0	2.98973
68999	35	1	5	164	55	20.4	101	64	4.71	3.7	1.2	1.27	2.32	17	17	6.31	123	5.3	0	3.07734			0	1.3914	68.7805	68.7805	0	3.07734
20541	69	2	13	158	54	21.6	135	69	5.36	7.73	1.51	2.1	4.77	25.5			79.4	5.9	1	2.14374			0	0.89819	68.7809	68.7809	1	2.14374
616828	71	1	2	178	79	24.9	133	84	4.21	6.24	2.82	1.31	3.65	12.1		5.07	99.8	4.6	0	2.50513			0	1.12896	68.7821	68.7821	0	2.50513
448373	79	2	4	149	52.7	23.7	140	70	5.13	5.6	1.7	1.3	3.27	9.3	19.7	6.07	74.9	5.5	0	2.05613			0	0.847285	68.8051	68.8051	0	2.05613
366757	57	2	13	153.5	53	22.5	132	78	4.41	4.19	0.98	1.44	2.44	15		5.42	85.1	4.8	0	2.14648			0	0.96267	68.809	68.809	0	2.14648
112843	74	2	4	154.5	54.5	22.8	127	69	4.94	6.56	1.89			26.5	39.8		77.1	5	0	4.05749			0	0.872172	68.8116	68.8116	0	4.05749
507075	74	2	4	160.5	42.6	16.5	97	60	4.75	5.87	0.7			18.4	34.9	3.84	77.1	5.38	0	2.03149			0	0.872172	68.8116	68.8116	0	2.03149
66234	72	2	2	153	58	24.8	109	61	4	6	1			21	37	4	78	5.4	0	4			0	0.882353	68.812	68.812	0	4
13963	64	1	2	177	73	23.3	143	88	4.08	6.62	1.73	0.78	3.85	16.1	18.4	5.28	103.9	4.9	0	4.27379			0	1.17534	68.8136	68.8136	0	4.27379
596497	66	1	8	158	63	25.2	106	69	5	5.62	0.54		3.39	16.2	23.5	6.3	102.7	5.01	0	2.72416	3	3	0	1.16176	68.814	68.814	0	2.72416
532738	67	1	8	163	64.5	24.3	112	64	4.6	4.52	1.34		2.58	34.6	28.4	7.7	102.1	4.8	0	2.78987	3	2	0	1.15498	68.8185	68.8185	0	2.78987
628367	73	1	4	166.5	72.5	26.2	120	81	5	3.33	2.72			13.1	18.9	6.95	98.6	4.8	0	2.97057			0	1.11538	68.8226	68.8226	0	2.97057
6036	48	1	5	178	86	27.1	122	73	5.05	4.5	0.9			23		7.89	114	5.2	0	2.39836			0	1.28959	68.8234	68.8234	0	2.39836
408321	48	1	10	169	77.4	27.1	122	78	5.04	4.32	1.48	1.12	1.72	23		5.2	114	5.44	0	2.00684	3	3	0	1.28959	68.8234	68.8234	0	2.00684
507685	45	1	5	174	67	22.1	99	70	4.01	4.7	0.8	1.27	2.77	20	23	6.03	116	5.7	1	3.09651	3	2	1	1.31222	68.8254	68.8254	1	3.09651
122369	45	1	5	177	65	20.7	119	68	5	4.9	0.8	1.55	3.05	94	69	5.91	116	5.4	0	2.12183			0	1.31222	68.8254	68.8254	0	2.12183
603097	45	1	10	171.5	76.1	25.9	118	77	5.3	5.89	2.86			26		4.9	116	5.25	0	2.11088	3	3	0	1.31222	68.8254	68.8254	0	2.11088
170639	69	1	4	172	78.5	26.5	142	82	4.85	6.19	1.44			18.9	21.1	7.17	100.9	5	0	3.98357			0	1.1414	68.8362	68.8362	0	3.98357
223933	41	1	9	170	66.1	22.9	186	101	5.43	6.17	1.06			16.7		6.67	118.7	6.59	1	2.03422			0	1.34276	68.8432	68.8432	1	2.03422
110673	79	1	11	168.5	59.4	20.9	159	84	5.04	3.03	1.26			28.5	29.3	4.57	95.2	5.2	0	2.5024			0	1.07692	68.8441	68.8441	0	2.5024
5746	71	1	4	166	72	26.1	127	77	4.7	5.36	1.23	0.95	3.19	11.4	24.1	5.12	99.7	4.6	0	2.63107			0	1.12783	68.8656	68.8656	0	2.63107
446610	41	2	2	155	47	19.56	100	66	4.16	3.43	0.3	1.6	1.75	21.9		4.5	93.3	4.8	0	3.86858			0	1.05543	68.8835	68.8835	0	3.86858
312302	54	1	4	169.5	73.6	25.6	107	72	4.96	4.1	1.9	0.87	2.16	15.6		5.89	110	4.6	0	2.93771			0	1.24434	68.8971	68.8971	0	2.93771
576543	67	1	5	163	71	26.7	130	82	4.69	5.2	1.2	1.57	2.9	23	26	3.04	102	6.2	1	3.87132			0	1.15385	68.9002	68.9002	1	3.87132
595092	67	1	5	172	83	28.1	174	97	5.31	5.4	3.1	1.25	2.83	34	30	5.17	102	5	0	3.09377	3	2	0	1.15385	68.9002	68.9002	0	3.09377
33007	67	1	4	175.5	71.6	23.2	99	73	4.55	4.76	2	1.08	2.69	17	27.6	4.01	102	5.36	0	2.0616			0	1.15385	68.9002	68.9002	0	2.0616
561379	62	1	5	168	77	27.3	110	72	5.18	3.7	0.8	1.46	2.3	18	23	3.76	105	5.8	1	4.12047			0	1.18778	68.9035	68.9035	1	4.12047
517856	62	1	5	172	76.7	25.9	113	72	4.94	5.5	2.2	1.26	2.38	20	23	7.06	105	5.5	0	2.13279			0	1.18778	68.9035	68.9035	0	2.13279
248500	57	2	5	166	77	27.9	107	71	4.98	5.4	0.9	1.62	2.99	13	16	4.12	85	5.7	1	3.88227			0	0.961538	68.907	68.907	1	3.88227
154174	84	1	9	160.5	72.2	28	153	90	4.88	4.7	1.6	1.21	3.13	26.5		3.82	92.4	5.2	0	2.02053	3	3	0	1.04525	68.9129	68.9129	0	2.02053
323491	46	1	2	176	84	27.1	129	90	4.44	6.72	1.59	1.07	4.28	41.5		3.08	115.2	5.7	1	4.54483			0	1.30317	68.9184	68.9184	1	4.54483
281590	46	1	2	168	79	27.99	100	65	4.44	5.12	2.35	0.94	2.9	53.4		4.77	115.2	5.3	0	3.4141			0	1.30317	68.9184	68.9184	0	3.4141
44596	51	1	14	177	79.1	25.2	123	86	5.44	4.54	1.64			15.5	16.4	4.6	111.9	5.4	0	2.01232			0	1.26584	68.9214	68.9214	0	2.01232
251460	59	2	5	156	59	24.2	129	75	5.5	4.8	1			12		5.98	84	5.9	1	2.08898			0	0.950226	68.9256	68.9256	1	2.08898
272893	76	2	2	148	45	20.5	143	83	4.57	5.41	0.5	1.7	3.21	19.1		4.04	76.1	5.5	0	4.08761			0	0.86086	68.9319	68.9319	0	4.08761
189209	76	2	2	153	53	22.6	134	71	4.47	5.93	0.8			13.8		4.9	76.1	5.57	0	2.89665			0	0.86086	68.9319	68.9319	0	2.89665
440421	43	1	2	171	71	24.3	114	84	5	4.48	1.88			29	26.6		117.2	5.11	0	3.10746			0	1.32579	68.9354	68.9354	0	3.10746
449122	68	2	3	161.5	71	27.2	147	77	5.24	5.01	9.69	1.01	1.19	21.6		4.58	79.7	5.1	0	2.96235	3	3	0	0.901584	68.9505	68.9505	0	2.96235
193045	61	2	5	152	56	24.2	123	68	4.67	6.3	3	1.53	3.44	15	20	4.83	83	5.3	0	2.88296			0	0.938914	68.9561	68.9561	0	2.88296
152227	61	2	5	165	62	22.8	136	85	4.5	5.12	0.72	1.62	3.17	16	14	5.6	83	5	0	2.00411			0	0.938914	68.9561	68.9561	0	2.00411
518077	72	1	5	171	68	23.3	135	87	5.56	6.5	1.1			22	21	4.46	99	6.4	1	4.23272			0	1.11991	68.9691	68.9691	1	4.23272
657268	72	1	5	166	61	22.1	115	66	4.24	5.4	0.9	1.39	3.46	20	25	7.46	99	5.2	0	2.80903			0	1.11991	68.9691	68.9691	0	2.80903
509115	64	1	8	162	67.5	25.7	127	85	5.3	5.65	1.2		3.26	19.1	27.6	6.1	103.7	5.27	0	2.80356	1	3	0	1.17308	68.9742	68.9742	0	2.80356
573473	66	1	3	161	61	23.5	139	79	5.28	3.9	1.09	1.08	2.58	19.9	31.6	5.17	102.5	5.59	0	4.06297	1	3	0	1.1595	68.9766	68.9766	0	4.06297
543136	69	2	9	159.7	57.3	22.5	122	72	4.89	5.53	2.02	1.29	3.39	11.9		6.24	79.2	5.6	1	2.00137			0	0.895928	68.9912	68.9912	1	2.00137
684543	73	1	2	174	82	27.1	120	80	4.98	4.65	1.79	1.03	2.7	14.6		4.99	98.4	4.58	0	2.24778			0	1.11312	68.9919	68.9919	0	2.24778
440638	63	2	5	164	55	20.4	140	80	5.16	6.1	2.5	1.47	3.94	21	26	5.09	82	5	0	3.75633			0	0.927602	68.9987	68.9987	0	3.75633
323177	63	2	5	152	63	27.3	101	70	4.26	4.4	1.1			12	21	3.96	82	4.8	0	3.17043			0	0.927602	68.9987	68.9987	0	3.17043
190799	63	2	5	157	82	33.3	121	83	4.72	6.1	3.8	1.33	3.68	13	18	4	82	5.5	0	2.45859			0	0.927602	68.9987	68.9987	0	2.45859
594703	63	2	5	150	51	22.7	158	87	4.67	4.51	2.22	1.17	2.29	23	36	4.39	82	5.32	0	2.06982			0	0.927602	68.9987	68.9987	0	2.06982
589627	70	1	2	154	71	29.9	140	90	3.67	4.35	1.75	0.97	2.64	35.4		4.82	100.1	5.4	0	4.02464	1	2	0	1.13235	69.0159	69.0159	0	4.02464
485855	79	1	5	163	60	22.6	163	94	4.81	4.1	1	1.33	2.67	21	30	3.75	95	5.2	0	2.87748			0	1.07466	69.0195	69.0195	0	2.87748
514858	59	2	12	158.5	50.2	20	135	88	4.51	5.63	1.02			7.1	14.6		83.9	5	0	2.07255			0	0.949095	69.025	69.025	0	2.07255
332987	74	2	2	154	57	24	132	83	3.39	4.72	0.71	1.81	2.79	15.4		6.04	76.9	4.6	0	4.00274			0	0.86991	69.0282	69.0282	0	4.00274
658530	45	2	4	159.5	77.8	30.6	133	69	5.31	6.81	2.08			52.9		5.36	91	6.06	1	2.96235			0	1.02941	69.0286	69.0286	1	2.96235
157977	45	2	5	166	72	26.1	106	67	5.5	4.8	1.2			40		6.31	91	5.2	0	2.91581			0	1.02941	69.0286	69.0286	0	2.91581
11343	76	2	5	150.5	51	22.5	134	66	4.84	6.48	1.14			14	26		76	5.3	0	3.28816			0	0.859729	69.0417	69.0417	0	3.28816
225611	72	1	12	188	85.1	24.1	141	76	4.85	3.63	0.8	1.22	2.1	27.2		8.62	98.9	6.1	1	2.06708			0	1.11878	69.0534	69.0534	1	2.06708
168816	65	2	5	167	73	26.2	120	71	5.15	6.8	1.4	1.51	4.96	24	28	5.34	81	4.9	0	3.93703	3	3	0	0.91629	69.0537	69.0537	0	3.93703
30523	65	2	5	148	56	25.6	134	63	5.5	3.7	0.9		2.14	14		3.48	81	5.1	0	2.89391			0	0.91629	69.0537	69.0537	0	2.89391
390682	65	2	5	165	57	20.9	138	95	4.97	4.47	0.86	1.31	2.38	14	18	4.16	81	5.2	0	2.0835			0	0.91629	69.0537	69.0537	0	2.0835
168829	65	2	5	163	53	19.9	125	71	4.3	4.18	0.59	1.63	2.54	14	23	7.3	81	5	0	2.04791			0	0.91629	69.0537	69.0537	0	2.04791
194807	65	1	2	171	75	25.6	131	93	4	4	1	1	2	20		6	103	5.45	0	3.72621			0	1.16516	69.055	69.055	0	3.72621
412932	86	2	2	144	57	27.5	187	84	4.91	5.26	0.84	1.84	3.16	13.7		3.85	71.7	5.3	0	4.29021			0	0.811086	69.0574	69.0574	0	4.29021
307338	66	1	8	169	70	24.5	128	75	5.4	4.09	0.51		2.23	14.6	23.2	7.2	102.4	5.32	0	2.80082	1	1	0	1.15837	69.0581	69.0581	0	2.80082
673978	78	1	7	176	76	24.5	122	71	5.4	4.94	1	1.43	2.65	24		8.4	95.5	6.1	1	3.02806			0	1.08032	69.066	69.066	1	3.02806
556134	68	1	4	163	61.8	23.3	129	79	4.51	5.64	1.47			12.5	26.3	6.06	101.2	4.7	0	3.99179			0	1.1448	69.0729	69.0729	0	3.99179
41773	68	1	8	157	58	23.5	118	67	5.4	4.93	1		2.81	52	37.7	7.8	101.2	5.85	1	2.60096	3	3	0	1.1448	69.0729	69.0729	1	2.60096
74519	60	1	5	172	84	28.4	120	76	5.44	4.8	1.5		3.24	20		5	106	5.8	1	2.0178			0	1.1991	69.0815	69.0815	1	2.0178
199616	70	1	5	159	74	29.3	146	89	5.11	5.3	1.3	1.68	3.37	21	29	4.89	100	4.7	0	4.12047			0	1.13122	69.0994	69.0994	0	4.12047
188397	50	1	4	182	86.2	26	92	62	5.36	8.1	0.78	1.29	5.35	20.7		4.48	112.3	5.2	0	2.09719			0	1.27036	69.1082	69.1082	0	2.09719
627949	52	1	9	177.9	78.8	24.9	134	73	5.18	6.01	2.79	1.23	3.21	11.5	15.4	7.65	111	4.9	0	2.00958			0	1.25566	69.111	69.111	0	2.00958
637104	58	2	11	167.7	62.2	22.1	142	66	5.2	8	2.23			20.3	23	4.9	84.3	5.5	0	2.44216			0	0.95362	69.1127	69.1127	0	2.44216
663967	58	2	13	163	56	21.1	117	59	4.8	5.24	0.78			15.1			84.3	4.5	0	2.19028			0	0.95362	69.1127	69.1127	0	2.19028
168150	77	1	5	159	64	25.3	117	72	5.35	5	0.7	1.36	2.97	15		4.79	96	5.7	1	3.12115			0	1.08597	69.1148	69.1148	1	3.12115
647178	67	2	5	156	59	24.1	123	62	5.13	4.4	0.8	1.33	2.38	14	21	5.96	80	5.15	0	2.01232			0	0.904977	69.1216	69.1216	0	2.01232
588679	90	2	5	150	50	22.2	167	73	4.76	5.5	1	1.63	2.99	20	25	3.58	70	5.2	0	3.86311			0	0.791855	69.122	69.122	0	3.86311
544683	41	1	4	169	66.8	23.4	138	89	4.67	6.2	2.13			14.8	20.6	4.99	118.3	5	0	4.25188	3	3	0	1.33824	69.1249	69.1249	0	4.25188
645418	64	2	2	146	49	23	150	93	4.9	5.05	1.54	1.3	3	23.6		6.7	81.4	4.8	0	2.19849			0	0.920814	69.1272	69.1272	0	2.19849
352515	60	2	11	164.9	59.8	22	156	96	5.29	6.95	1.5	3.11	3.73	12.1		5.74	83.3	5.5	0	2.04791			0	0.942308	69.1397	69.1397	0	2.04791
305819	79	2	2	153	58	24.8	176	75	4.67	5.75	1.21			20.3		5.65	74.6	5.43	0	2.705			0	0.843891	69.14	69.14	0	2.705
107440	62	1	4	176	79	25.5	139	93	5.29	5.13	3.18	1.05	2.87	56.1		5.77	104.7	4.5	0	2.06434			0	1.18439	69.1425	69.1425	0	2.06434
289753	61	1	4	179	66.6	20.8	92	67	4.8	3.88	0.62	1.39	2.48	13.4		6.3	105.3	4.9	0	2.0397			0	1.19118	69.1501	69.1501	0	2.0397
382317	41	2	5	147	54	25	117	69	4.4	4.6	1.8	1.5	2.66	13	30	4.92	93	5.9	1	3.94524			0	1.05204	69.1525	69.1525	1	3.94524
511219	80	1	11	163.8	75.5	28.1	133	79	4.94	6.47	2.11			19.5	21.8	5.13	94.3	5.84	1	2.14921			0	1.06674	69.1525	69.1525	1	2.14921
651175	68	2	4	154	45	19	150	101	5.39	5.26	1.37	1.71	3.14	13.9	25.3	7.11	79.5	5.2	0	3.54552			0	0.899321	69.1604	69.1604	0	3.54552
634928	44	1	2	179	70	21.8	109	78	4.92	4.84	1.57	1.11	2.92	27.3		8.62	116.2	5.5	0	3.17043			0	1.31448	69.1663	69.1663	0	3.17043
290427	55	1	5	173	63	21	115	63	4.74	4	0.7		2.2	10		5.41	109	4.3	0	2.90212			0	1.23303	69.1751	69.1751	0	2.90212
68768	78	2	5	155	52	21.6	114	92	4.62	3.6	0.6	1.28	1.91	14	20	4.91	75	6	1	3.86858			0	0.848416	69.1783	69.1783	1	3.86858
50957	78	2	5	155	66	27.5	139	59	5.52	6	1.4	1.49	3.67	19	16	4.91	75	5.6	1	2.89665			0	0.848416	69.1783	69.1783	1	2.89665
301596	37	1	10	181	76.9	23.5	108	69	5.3	4.23	1.03	1.22	1.97	60		4.6	121	5.17	0	2.53799	3	3	1	1.36878	69.1797	69.1797	0	2.53799
543348	50	1	2	177	76	24.3	136	91	3.92	4.56	1.08	1.66	2.68	25.6	21.6	4.07	112.2	3.97	0	3.99179			0	1.26923	69.1828	69.1828	0	3.99179
426580	81	2	11	156	66.6	27.4	145	50	5.49	4.01	1.59			17.5	26.6	3.39	73.7	5.3	0	2.77344	3	3	0	0.83371	69.1841	69.1841	0	2.77344
133122	84	1	9	157.5	53.9	21.7	147	63	4.66	5.16	0.78	1.38	3.28	25.2		5.15	92.1	5.4	0	3.9781	3	3	0	1.04186	69.1846	69.1846	0	3.9781
451853	71	2	7	182	82.5	24.9	110	75	4.51	5.55	2.36	1.61	2.99	114.3		5.9	78.1	5.22	0	2.21766			0	0.883484	69.1897	69.1897	0	2.21766
125878	75	2	2	164	67	24.9	175	98	5.49	3.99	0.91	1.14	2.52	13.2		3.89	76.3	6.5	1	2.11636			0	0.863122	69.1977	69.1977	1	2.11636
199832	33	1	14	173.5	72.4	24.1	110	65	4.6	3.89	0.94	1.09	2.79	12.2	15.4	7.9	123.8	4.5	0	2.03422			0	1.40045	69.2086	69.2086	0	2.03422
602345	64	1	9	171.1	66.4	22.7	134	83	3.4	6.02	1.38	1.58	3.86	15.1		4.9	103.4	4.3	0	3.86585	1	2	0	1.16968	69.2164	69.2164	0	3.86585
6233	65	1	4	167	67	24	144	86	5.14	5.17	0.67	1.63	3.2	11.8		6.3	102.8	4.5	0	2.09719			0	1.1629	69.2176	69.2176	0	2.09719
44678	63	1	5	162.5	61.5	23.3	125	78	4.04	5.74	1.32	1.15	3.73	15	25	4.59	104	5	0	4.8898			0	1.17647	69.218	69.218	0	4.8898
247711	63	1	5	164	53	19.7	150	93	4.79	6	2	1.42	3.57	14	19	8.62	104	6.1	1	3.7755			0	1.17647	69.218	69.218	1	3.7755
252027	63	1	5	172	74	25	142	93	5.28	4.3	2.1	1.21	2.7	14	27	3.81	104	5.5	0	3.7399			0	1.17647	69.218	69.218	0	3.7399
246193	63	1	5	179	91	28.4	142	83	5.5	4.1	1.8		2.69	32		5.15	104	5.7	1	2.86105			0	1.17647	69.218	69.218	1	2.86105
40311	75	1	5	166	62	22.5	127	74	4.83	5.1	1.7	1.66	3.05	15	26	4.74	97	5.8	1	4.12047			0	1.09729	69.2192	69.2192	1	4.12047
434910	66	1	8	168	73	25.9	124	68	5.2	4.89	1.37		2.75	23.9	32.3	3.46	102.2	4.79	0	2.81451	1	3	0	1.15611	69.2216	69.2216	0	2.81451
138304	62	1	12	166.5	76.5	27.6	156	86	5.4	6.54	4.18	1.39	2.77	22		7.9	104.6	5.5	0	2.23956			0	1.18326	69.2225	69.2225	0	2.23956
220590	67	2	3	167.5	62.5	22.3	136	67	4.17	4.63	6.77	0.78	1.44	25.5		4.41	79.9	5.09	0	3.06366	3	3	1	0.903846	69.2263	69.2263	0	3.06366
81808	90	1	4	148	52	23.6	162	82	4.7	5.22	1.16	1.53	2.78	24	33.4	7.41	88.9	4.5	0	2.6256			0	1.00566	69.229	69.229	0	2.6256
174517	78	1	4	163	54	20.3	102	51	5.02	4.93	0.7			10.6		7.25	95.3	5.4	0	2.0616			0	1.07805	69.2414	69.2414	0	2.0616
26315	37	1	2	180	76	23.5	105	62	4.33	2.66	1.21	1.02	1.21	24.6	23.8	4.35	120.9	4.3	0	4.04107			0	1.36765	69.249	69.249	0	4.04107
526852	82	1	13	160	56.6	22.1	127	64	4.91	4.83	1.66	1.06	2.82	12.1		4.04	93.1	5.3	0	2.06982	3	3	0	1.05317	69.2526	69.2526	0	2.06982
413425	50	1	4	174	70	23.1	120	69	5.21	5.9	2.47	1.37	3.66	20.9		4.73	112.1	5	0	3.93703			0	1.2681	69.2575	69.2575	0	3.93703
63119	58	1	5	164	58	21.6	113	82	4.95	4.5	1.3	1.24	2.86	12	19	3.69	107	5	0	3.74264			0	1.21041	69.2674	69.2674	0	3.74264
141973	58	1	5	179	75	23.3	119	75	5.23	6	0.6	1.57	3.48	26	28	5	107	6	1	3.03901			0	1.21041	69.2674	69.2674	1	3.03901
281880	86	2	9	146.8	52.5	24.4	119	89	4.15	6.91	1.16	1.78	4.24	17.7		8.64	71.5	4.63	0	2.9514			0	0.808824	69.2912	69.2912	0	2.9514
660339	66	1	4	165.5	66.5	24.3	168	95	5.55	4.9	2.02	0.91	2.96	31.2	31.6	4.37	102.1	5.6	1	3.95619			0	1.15498	69.3037	69.3037	1	3.95619
481144	61	1	9	173.5	80.2	26.64	161	100	3.75	4.3	2.45			28		5.56	105.1	5.17	0	5.49213			0	1.18891	69.3093	69.3093	0	5
24093	61	1	12	166.5	65	23.4	117	81	4.57	3.41	1.63	0.99	1.59	13.6		3.8	105.1	4.6	0	2.02327			0	1.18891	69.3093	69.3093	0	2.02327
506867	85	2	4	138	42	22.1	155	67	5.59	6	2.06	1.42	3.59	10.7	21.8	5.94	71.9	5.28	0	2.987			0	0.813348	69.3102	69.3102	0	2.987
629410	44	1	5	168	78	27.6	119	83	4.6	4.88	1.24	1.54	2.91	41		3.6	116	5.3	0	2.02327			0	1.31222	69.3106	69.3106	0	2.02327
471516	67	1	4	162	60	22.9	152	86	5.1	3.58	1.37	1.46	1.83	11.3	20.7	4.93	101.5	5.6	1	3.27995			0	1.14819	69.3111	69.3111	1	3.27995
21447	58	2	4	162	62.2	23.7	136	89	5.3	4.82	2.28	0.86	2.95	15.8		5.2	84.1	4.7	0	2.00137			0	0.951357	69.3116	69.3116	0	2.00137
661212	37	2	5	165	57	20.9	104	69	4.74	4.5	0.9			14		5.56	95	4.6	0	2.89938			0	1.07466	69.3154	69.3154	0	2.89938
655471	80	2	5	150	52	23.1	179	79	5.27	6.2	2.2	1.47	4.15	16	27	5.33	74	5.5	0	3.7974			0	0.837104	69.3302	69.3302	0	3.7974
247975	80	2	5	150	58	25.8	140	66	5.51	5.8	3.4	1.42	3.56	22	31	5.92	74	6.2	1	3.76181			0	0.837104	69.3302	69.3302	1	3.76181
499482	80	2	11	155	64.9	27	153	83	4.39	4.93	2.59			15.6		3.79	74	4.7	0	3.74264	3	3	0	0.837104	69.3302	69.3302	0	3.74264
324434	80	2	9	160.5	50.4	19.6	129	73	4.73	6.1	2.63	1.14	2.74	8.7			74	4.6	0	2.86927			0	0.837104	69.3302	69.3302	0	2.86927
455719	44	2	2	156	62	25.5	95	60	4.9	3.43	0.75	1.25	2.08	11.2		5.7	91.2	5.2	0	2.00958			0	1.03167	69.3308	69.3308	0	2.00958
574465	45	1	11	171.5	54.9	18.7	106	67	4.5	5.31	1.77			9	15.5	4.11	115.3	5.2	0	2.24778			0	1.3043	69.3314	69.3314	0	2.24778
650434	73	1	2	170	67	23.2	131	79	4.31	4.75	2.28	0.98	2.82	28.3		3.89	98	5.3	0	5.08145			0	1.1086	69.3328	69.3328	0	5
406026	64	2	9	165.3	65.8	24.1	131	71	4.83	6.43	1.14			17.2	21.8	8	81.2	5.5	0	2.96235			0	0.918552	69.3333	69.3333	0	2.96235
464778	41	1	3	168	77	27.3	139	94	3	4	1			37		3	118	4.97	0	4.55031	3	3	0	1.33484	69.3376	69.3376	0	4.55031
312900	41	1	4	180	80	24.7	105	61	5.31	3.57	1.4	0.96	1.85	23		5.92	118	5.5	0	3.02533			0	1.33484	69.3376	69.3376	0	3.02533
370415	52	1	8	156.5	62	25.3	118	77	5.1	3.83	2.05	0.88	1.96	21	22	5.6	110.7	6.08	1	4.14784	1	3	0	1.25226	69.3377	69.3377	1	4.14784
59787	70	1	8	150	51.5	22.9	131	69	5.5	3.51	0.86			17		5.99	99.7	4.5	0	4.13963			0	1.12783	69.3511	69.3511	0	4.13963
348762	70	2	4	160	57.5	22.5	124	83	4.67	6.5	1.78	1.46	4.02	20.8	28.8	4.83	78.4	5.1	0	3.04449			0	0.886878	69.355	69.355	0	3.04449
626012	74	2	9	153	46.8	19.99	183	127	4.37	5.27	1.5			13.3		4.85	76.6	5.57	0	3.92882			0	0.866516	69.3554	69.3554	0	3.92882
674332	61	2	4	166	49	17.8	131	71	4.76	4.31	3.38			13	20.5	3.68	82.6	4.6	0	4.00821			0	0.934389	69.3603	69.3603	0	4.00821
486226	64	1	2	178	89	28.09	131	91	5.05	6.38	1.71	1.15	4.07	37.3		5.4	103.2	5.67	1	2.89938	3	3	0	1.16742	69.3787	69.3787	1	2.89938
282351	63	1	4	163.5	76	28.4	154	72	5.47	4.65	1.4	1.15	2.64	25.5	21.9	5.11	103.8	6	1	2.06708	3	3	0	1.17421	69.3794	69.3794	1	2.06708
27248	53	1	5	174	77	25.4	108	71	4.9	4.32	1.39			25	26	8.58	110	5	0	3.9206			0	1.24434	69.3828	69.3828	0	3.9206
182194	53	1	5	179	76	23.7	117	71	5.12	4.7	2.2			49			110	5	0	3.62218			0	1.24434	69.3828	69.3828	0	3.62218
567285	53	1	5	163	61	23	121	82	5.38	2.9	1.1	1.1	1.66	41	34	5.88	110	5.9	1	2.08077			0	1.24434	69.3828	69.3828	1	2.08077
316623	53	1	5	174	55	18.2	112	69	5.09	5.34	0.91	1.32	3.29	27	26	4.87	110	5.4	0	2.02053	3	3	0	1.24434	69.3828	69.3828	0	2.02053
372853	54	2	5	166	52	18.9	118	86	4.95	4.8	1.3	1.47	2.68	13	21	3.79	86	5.7	1	2.86105			0	0.972851	69.3856	69.3856	1	2.86105
475187	66	1	5	176.5	73.6	23.6	131	77	5.41	6.7	2.5	1.52	4.67	29	31	4.95	102	5.3	0	4.78303			0	1.15385	69.3859	69.3859	0	4.78303
35560	66	1	5	164	55	20.4	149	64	5.35	4.3	0.7	0.95	2.86	13	28	6.45	102	5.3	0	3.75359			0	1.15385	69.3859	69.3859	0	3.75359
96480	66	1	7	164.5	68.5	25.3	113	64	4.3	4.76	1.95			24		5.1	102	4.8	0	3.27721			0	1.15385	69.3859	69.3859	0	3.27721
231365	61	1	5	161	69	26.6	150	84	5.47	5	1.4	1.44	3.06	17	23	5.56	105	6.02	1	2.02053			0	1.18778	69.3892	69.3892	1	2.02053
666060	42	2	14	157.5	49.9	20.1	116	54	5	4.01	0.62			9.8	14.1	6.1	92.2	4.7	0	2.16838			0	1.04299	69.39	69.39	0	2.16838
475225	56	2	5	166	68	24.6	116	78	5.46	5.2	0.7	1.4	3	25		6.76	85	5.4	0	3.1102			0	0.961538	69.3927	69.3927	0	3.1102
95385	87	2	5	150	64	28.4	176	103	4.06	5.7	1.1	1.61	3.17	13	22	4.88	71	5.8	1	3.86311			0	0.803167	69.3929	69.3929	1	3.86311
150392	57	2	11	166	58.2	21.1	138	79	4.8	5.49	0.87			16.4	23.5	4.3	84.5	4.4	0	2.09719			0	0.955882	69.4006	69.4006	0	2.09719
543308	71	2	2	152	56	24.2	105	78	3.86	5.83	0.88	1.69	2.27	13.7		5.12	77.9	5.33	0	2.81999			0	0.881222	69.4047	69.4047	0	2.81999
173029	73	2	5	154	51	21.5	108	59	5.55	4.34	0.63			12	21	6.87	77	5.1	0	2.97604			0	0.871041	69.4055	69.4055	0	2.97604
69955	73	2	11	162.5	53.3	20.2	137	70	4.84	5.87	1.1			23.3	33.2	6.39	77	5.4	0	2.4449	3	3	0	0.871041	69.4055	69.4055	0	2.4449
372779	55	1	2	183	69	20.6	119	77	4.43	5.84	1.23			15.5		8.59	108.7	4.87	0	2.22861			0	1.22964	69.4061	69.4061	0	2.22861
317690	58	2	8	154.5	55.5	23.3	143	82	5.1	3.81	0.69	1.53	1.84	13		4	84	5.11	0	5.09788	3	3	0	0.950226	69.4115	69.4115	0	5
245875	90	1	4	161.5	51.3	19.7	133	83	4.02	5.68	1.64	1.11	3.34	14.4		4.59	88.7	4.3	0	2.96235			0	1.00339	69.4179	69.4179	0	2.96235
191848	59	2	11	159.5	48.1	18.9	132	81	5.38	5.92	1.59	1.5	3.72	25.3	24.7	5.31	83.5	4.8	0	2.00411			0	0.94457	69.4253	69.4253	0	2.00411
179644	82	1	3	169	59.5	20.8	138	86	5.04	3.84	1.16	1.6	1.97	11.1		4.78	92.9	5.2	0	2.06982	1	3	0	1.0509	69.4331	69.4331	0	2.06982
368022	70	1	8	161	60	23.1	126	91	4.9	5.25	0.61		2.74	15	25		99.6	4.51	0	3.94524	3	2	0	1.1267	69.4353	69.4353	0	3.94524
527225	64	2	4	159.5	62.4	24.5	130	78	5.3	6.7	2.25	1.43	4.91	25.2		6.6	81.1	5.1	0	2.5243			0	0.917421	69.4368	69.4368	0	2.5243
236244	60	2	5	156	58	23.8	100	70	4.15	4.5	1	1.13	2.29	16	17	3.77	83	5.2	0	2.86927			0	0.938914	69.4422	69.4422	0	2.86927
220550	60	2	10	159	60.4	23.9	106	64	4.87	4.64	0.79			34	34	4.2	83	4.39	0	2.33265	3	3	0	0.938914	69.4422	69.4422	0	2.33265
546488	71	1	3	170.5	78	26.8	160	77	5.22	5.14	1.49			33.4	32.3	6.11	99	5.35	0	2.81451	3	3	0	1.11991	69.4552	69.4552	0	2.81451
441806	56	1	5	167	87	31.2	114	94	5.18	5	1	1.27	2.85	43		4.77	108	5.9	1	2.11362			0	1.22172	69.4612	69.4612	1	2.11362
488816	79	1	2	169	77	27	151	96	5.2	3.6	1.66	0.99	2.06	25.2		5.4	94.5	5.4	0	2.01232			0	1.069	69.4616	69.4616	0	2.01232
265126	46	2	10	151	46.9	20.6	109	66	4.76	4.95	0.71			11	27		90	4.57	0	2.13279	3	3	0	1.0181	69.468	69.468	0	2.13279
192406	66	1	13	171	79	27	118	71	5.41	6.26	1.15	1.79	3.84	22.9			101.9	5.5	0	2.29432	3	3	0	1.15271	69.4683	69.4683	0	2.29432
154953	83	2	4	160	61	23.8	135	92	4.72	6.16	2.25	1.48	3.37	13	21.6	4.29	72.6	4.5	0	2.6256			0	0.821267	69.4716	69.4716	0	2.6256
427373	75	1	7	168	58	20.5	129	87	4.5	2.96	0.68	0.98	1.53	18		5.8	96.7	6	1	3.02806			0	1.09389	69.4792	69.4792	1	3.02806
652137	50	1	2	178	90	28.4	103	80	3.78	5.48	3.22			38.9	24.1	4.8	111.8	4.75	0	2.42847			0	1.26471	69.4824	69.4824	0	2.42847
51978	62	2	5	156	60	24.7	157	92	5.04	5.8	0.8	1.64	3.38	36	35	5.81	82	5.9	1	3.90965			0	0.927602	69.4851	69.4851	1	3.90965
3875	62	2	5	150	52	23.1	100	66	4.79	6.2	0.6	1.47	3.88	28		5.15	82	4.7	0	3.1102			0	0.927602	69.4851	69.4851	0	3.1102
657105	62	2	5	164	66	24.5	130	100	5.46	4.4	1.4	1.32	2.56	23	34	4.72	82	5.2	0	2.01232			0	0.927602	69.4851	69.4851	0	2.01232
413927	78	1	5	172	51	17.1	170	84	4.49	5.2	0.7	1.56	3.15	19		7.82	95	5	0	3.37303			0	1.07466	69.5061	69.5061	0	3.37303
162193	54	1	7	167	69	24.7	109	78	5.2	5.49	2.03	1.21	3.11	11	20	6.3	109.2	5.5	0	4.20534			0	1.23529	69.5083	69.5083	0	4.20534
682166	44	2	5	168	54	19.1	103	63	4	5.4	0.8	1.5	3.27	61		5.48	91	5.4	0	3.58932			0	1.02941	69.5152	69.5152	0	3.58932
666778	49	1	9	173	85	28.4	146	102	4.7	5	1.37	1.09	3.31	19.7		6	112.4	4.8	0	2.14374			0	1.27149	69.5205	69.5205	0	2.14374
359609	51	1	3	171	77.5	26.5	122	84	4.67	4.63	1.72	0.97	2.93	20		4.83	111.1	5.79	1	2.0178	1	3	0	1.25679	69.5224	69.5224	1	2.0178
542756	37	1	3	169.5	62.5	21.8	106	64	3.58	3.49	1.29			10.3	17	3.49	120.5	5	0	4.32033	3	3	0	1.36312	69.5272	69.5272	0	4.32033
245439	75	2	5	163	66	24.8	95	62	5.37	6.1	3.5	1.75	3.68	14	27	4.66	76	5.9	1	4.12047			0	0.859729	69.5284	69.5284	1	4.12047
75078	75	2	5	151	56	24.6	140	73	4.94	4	0.6	1.13	2.48	17	26	4.19	76	4.9	0	3.75633			0	0.859729	69.5284	69.5284	0	3.75633
101638	74	1	8	149	64.5	29.1	150	86	4.7	3.96	1.37	1.32	2.08	21	42.4	4.7	97.2	4.99	0	2.9514	3	3	0	1.09955	69.5337	69.5337	0	2.9514
563052	62	1	4	171	69.2	23.7	92	65	4.99	5.55	3.01			26.8			104.2	5.08	0	2.06708			0	1.17873	69.5441	69.5441	0	2.06708
525939	66	1	9	164.5	76.4	28.2	136	76	4.87	4.2	5.48	0.86	1.1	15.5	20.8	6.19	101.8	6.23	1	3.94798			0	1.15158	69.5509	69.5509	1	3.94798
392245	66	1	12	168.5	66.1	23.3	134	78	5.3	4.77	1.37			11.7	15.1		101.8	5.05	0	2.02601			0	1.15158	69.5509	69.5509	0	2.02601
356941	67	1	2	172	95	32.1	154	108	5.36	4.92	1.74	0.67	3.15	52.5	31.3	5.65	101.2	4.9	0	3.29911			0	1.1448	69.5598	69.5598	0	3.29911
292988	32	1	5	157	59	23.8	123	72	4.01	3.4	0.4	1.14	1.66	30	94	5.54	124	5.2	0	2.93224	1	3	0	1.40271	69.5605	69.5605	0	2.93224
152245	48	1	5	175	71	23.2	117	86	4.85	4.52	1.16			15	17	8.94	113	5.2	0	3.89049			0	1.27828	69.561	69.561	0	3.89049
31544	52	1	13	167	75.4	27	116	77	4.52	4.69	2.8	1	2.42	26.9	26.3	5.41	110.4	4.5	0	2.94867	1	3	0	1.24887	69.5657	69.5657	0	2.94867
186107	72	2	3	147	55	25.5	183	81	5.38	5.56	1.69	1.45	3.36	17.3		4.82	77.3	5.1	0	2.50787	3	3	0	0.874434	69.5667	69.5667	0	2.50787
200864	59	1	5	171	70	23.9	109	66	4.36	9.2	12	1.38	7.24	21		6.81	106	5.3	0	3.15948			0	1.1991	69.5685	69.5685	0	3.15948
335460	69	1	5	154	53	22.3	170	93	5.17	6.1	1.3	1.42	4.28	14	37	4.36	100	4.8	0	3.79192			0	1.13122	69.5865	69.5865	0	3.79192
222625	69	1	5	173	81	27.1	100	75	5.4	4.4	0.87	1.39	2.64	25	18	6.7	100	5.7	1	2.05065			0	1.13122	69.5865	69.5865	1	2.05065
322256	49	1	2	160	61	23.8	107	81	4.41	4.97	1.95	1.12	2.97	16		6.43	112.3	5.2	0	4.00548	3	3	0	1.27036	69.5954	69.5954	0	4.00548
244681	51	1	5	175	60	19.6	91	66	5.46	6.5	0.5	1.69	3.41	15	24	3.99	111	5.3	0	3.00616			0	1.25566	69.5982	69.5982	0	3.00616
603358	80	1	7	167	63	22.6	128	77	5.07	2.93	0.92	1.15	1.41	62.5		4.27	93.8	4.84	0	2.01506			0	1.06109	69.5987	69.5987	0	2.01506
262246	39	1	5	172	68	23	130	84	5.04	5.9	1.8	1.37	3.97	22	22	6.08	119	4.6	0	2.97057	3	3	0	1.34615	69.6043	69.6043	0	2.97057
151815	66	2	2	158	59	23.6	132	82	3.98	6.79	0.95			25.8		6.12	80	4.63	0	4.20808			0	0.904977	69.6088	69.6088	0	4.20808
368885	66	2	5	161	52	20.1	94	66	4.95	4.4	0.8	1.21	2.75	24	36	4.55	80	5.5	0	3.77823			0	0.904977	69.6088	69.6088	0	3.77823
377274	66	2	5	161	50	19.3	114	66	4.73	4.1	1.4	0.87	2.62	17	27	3.57	80	5.4	0	3.74538			0	0.904977	69.6088	69.6088	0	3.74538
657817	62	1	4	168	74	26.1	102	63	5.58	4.41	1.63	1	2.57	32.4	21.3	5.39	104.1	5	0	2.61739			0	1.1776	69.625	69.625	0	2.61739
41790	61	1	9	168	65.7	23.3	116	80	5	4.8	2.05	1.05	2.63	18.6	17.7	4.8	104.7	5	0	2.14374			0	1.18439	69.6299	69.6299	0	2.14374
90941	31	2	5	154	52	21.9	113	63	4.28	4.9	0.6			8	20	4.36	98	4.9	0	2.01506			0	1.1086	69.6299	69.6299	0	2.01506
113714	55	1	2	171	79	27	128	90	5.34	5.77	3.49	1.5	3.28	30.9	24.4	7.06	108.4	5	0	2.97878			0	1.22624	69.6386	69.6386	0	2.97878
297115	79	1	8	168	73	25.8	84	55	5	5.02	1.14			32	24	7.2	94.3	5.91	1	3.06366	3	3	0	1.06674	69.6399	69.6399	1	3.06366
72069	59	1	2	164	70	26	137	90	4.28	5.47	2.69	0.81	3.02	21.1	19.2	8.02	105.9	4.9	0	2.21492			0	1.19796	69.648	69.648	0	2.21492
360272	70	2	2	155	67	27.9	153	88	5.32	6.52	3.1	1.1	3.81	17.5	33.3	7.82	78.1	5.2	0	2.92129			0	0.883484	69.6775	69.6775	0	2.92129
164987	78	1	2	171	74	25.3	116	68	4.5	4.68	0.86			15.3		6.69	94.8	6.01	1	3.23066	3	3	0	1.0724	69.6835	69.6835	1	3.23066
291672	79	2	9	151.8	56.9	24.7	156	88	4.78	5.23	2.53			20.3		5.24	74.1	5.6	1	4.99932			0	0.838235	69.7049	69.7049	1	4.99932
183275	79	2	4	163	69	26	129	81	4.77	6.36	1.61	1.8	3.88	20.2	25	6.43	74.1	4.99	0	3.0089			0	0.838235	69.7049	69.7049	0	3.0089
236466	62	1	5	165	81	29.8	128	81	5.49	5.7	2.1	1.53	3.26	43	24	4.81	104	5.5	0	2.95414			0	1.17647	69.706	69.706	0	2.95414
572043	61	1	4	163.5	56.5	21.1	132	72	4.8	4.22	0.8	1.29	2.82	20.2		5.5	104.6	4.8	0	2.02053	1	3	0	1.18326	69.7104	69.7104	0	2.02053
57669	67	1	5	159	80	31.6	147	83	5.26	4.6	1.9	1.56	2.29	16	19	4.39	101	6.1	1	3.86858			0	1.14253	69.7265	69.7265	1	3.86858
618179	67	1	5	169	67	23.5	176	103	4.7	5	1.2	1.32	3.43	19	21	5.49	101	5.5	0	3.78097			0	1.14253	69.7265	69.7265	0	3.78097
543566	67	1	5	164	60	22.3	137	77	5.27	5.2	1	1.32	2.98	36	29	4.97	101	5.7	1	3.7755			0	1.14253	69.7265	69.7265	1	3.7755
78248	67	1	5	160	61	23.8	119	70	5.43	2.76	0.4	1.21	1.38	29	38	5.58	101	5.1	0	2.24504			0	1.14253	69.7265	69.7265	0	2.24504
61637	82	2	2	154	89	37.5	151	78	5.32	3.65	2.46	0.92	2.01	15.4		3.66	72.8	5.5	0	2.89665			0	0.823529	69.7288	69.7288	0	2.89665
321534	77	1	11	169.5	62.8	21.9	122	76	5.16	3.77	1.81			20		4.78	95.3	4.3	0	3.45517			0	1.07805	69.7295	69.7295	0	3.45517
168247	60	2	2	152	50	21.64	104	64	4.04	5.3	1.34			9.9	18.2		82.7	4.29	0	4.36687			0	0.93552	69.7471	69.7471	0	4.36687
449335	60	2	9	158	64.8	26	109	70	4.87	4.75	1.25	1.35	2.77	28.3		6.25	82.7	6	1	2.01232			0	0.93552	69.7471	69.7471	1	2.01232
592671	33	1	5	174	87	28.7	146	63	4.9	3.74	0.78			32	32	10.02	123	4.9	0	4.06845			0	1.3914	69.7537	69.7537	0	4.06845
155742	73	1	2	168	74	26.22	125	77	5.38	5.81	2.45			29	31.9		97.5	6.2	1	4.81314			0	1.10294	69.7632	69.7632	1	4.81314
197388	83	1	5	168	63	22.3	129	63	4.95	6.2	0.6	1.61	2.56	8	19	6.75	92	6.1	1	3.89049			0	1.04072	69.764	69.764	1	3.89049
440448	83	1	5	165	82	30.1	130	87	4.31	5.8	1.4	1.28	3.24	17	24	4.25	92	6.3	1	3.86858			0	1.04072	69.764	69.764	1	3.86858
236287	83	1	5	173	79	26.4	111	52	5.48	3.7	1.5	1.22	2.14	10	22	6.29	92	5.8	1	3.15127			0	1.04072	69.764	69.764	1	3.15127
192622	83	1	5	169	71	24.9	132	64	4.7	4.68	2.76	1.41	2.88	28	23	6.6	92	5.4	0	2.14374			0	1.04072	69.764	69.764	0	2.14374
348775	83	1	4	163	68	25.6	112	58	5.57	3.91	1.18	0.98	2.49	11.7		4.32	92	6.02	1	2.03422			0	1.04072	69.764	69.764	1	2.03422
13565	70	1	14	169	72.4	25.3	120	74	4.92	4.98	2.05	0.92	3.16	24.9		5.61	99.2	5.5	0	2.03149	1	2	0	1.12217	69.7743	69.7743	0	2.03149
440529	50	1	7	174	69.5	23	133	80	4.5	5.9	0.54	2.06	3.73	19.5		3.5	111.4	4.04	0	2.29979			0	1.26018	69.7844	69.7844	0	2.29979
405619	80	2	11	155.3	66.1	27.4	173	87	5.57	5.66	1.56			20.3		7.27	73.6	5.2	0	3.82204	3	3	0	0.832579	69.7864	69.7864	0	3.82204
406437	64	1	11	178.5	83.8	26.3	152	89	4.56	3.35	2.93			14.8	20.8	5.13	102.7	4.1	0	2.10541			0	1.16176	69.7877	69.7877	0	2.10541
452813	74	1	4	166	58.5	21.2	138	83	4.8	4.85	1.15	1.36	3	17.1		7.13	96.9	4.6	0	2.03696			0	1.09615	69.7942	69.7942	0	2.03696
545941	55	1	14	168	70.9	25.1	129	60	5.38	4.75	1.93	1.18	2.65	37.2		5.59	108.2	6.1	1	2.09446			0	1.22398	69.7944	69.7944	1	2.09446
361161	68	2	4	160	60.8	23.8	134	71	5.2	5	1.02	1.47	3.28	18		7.5	78.9	4.8	0	2.06982			0	0.892534	69.7973	69.7973	0	2.06982
564745	68	2	11	154.8	79.1	33	145	82	4.85	4.99	0.9			13.8		5.01	78.9	5.4	0	2.01506			0	0.892534	69.7973	69.7973	0	2.01506
53528	36	2	9	164	57.5	21.4	135	85	4.79	4.91	0.72	1.14	2.58	9.9		5.02	95	5.6	1	3.12663			0	1.07466	69.804	69.804	1	3.12663
79327	67	1	12	171.5	70.1	23.8	136	90	4.67	4.81	2.03	1.13	3.12	9.1		6.03	100.9	4.3	0	2.47775			0	1.1414	69.8101	69.8101	0	2.47775
49532	77	1	8	166.3	70	25.3	125	78	5.5	5.73	0.63		3.42	13	24		95.2	5.1	0	2.08624	3	3	0	1.07692	69.8182	69.8182	0	2.08624
534674	72	1	10	168.5	62.7	22.1	128	72	5.14	4.57	0.69			15	22		98	5.39	0	2.67762	3	3	1	1.1086	69.8215	69.8215	0	2.67762
526597	68	1	2	170	80	27.7	146	106	4.56	5.63	3.06			30.2	25.9		100.3	4.21	0	4.53936	3	3	0	1.13462	69.8235	69.8235	0	4.53936
118873	51	1	4	168.5	79.4	28	127	80	4.85	5.02	1.31			33.6		2.95	110.7	5.2	0	2.98973			0	1.25226	69.8265	69.8265	0	2.98973
519429	47	1	9	173.5	73.4	24.38	130	81	4.52	4.83	3.07			14.8		5.99	113.3	5.1	0	5.48939			0	1.28167	69.827	69.827	0	5
240484	59	2	7	163.6	62.9	23.5	137	79	4	3.54	1.47	1	1.83	9		5.7	83.1	5.1	0	3.02533			0	0.940045	69.8299	69.8299	0	3.02533
505471	81	1	5	174	73	24.1	111	69	4.51	4.3	0.7	1.36	2.76	16	23		93	6.2	1	2.92402			0	1.05204	69.8316	69.8316	1	2.92402
322670	29	2	11	161.2	48.9	18.8	103	57	4.57	5.54	0.98			21.8	31.9	5	98.9	4.6	0	2.97604			0	1.11878	69.8383	69.8383	0	2.97604
374194	60	2	7	167.5	50.8	18.1	138	88	5.1	5.94	0.88			12.3		8.7	82.6	5.12	0	2.91034			0	0.934389	69.8493	69.8493	0	2.91034
427366	61	2	4	155.5	49.9	20.6	128	68	4.5	4.19	0.62	1.7	2.39	11.6		6	82.1	4.77	0	2.00958			0	0.928733	69.8718	69.8718	0	2.00958
652036	52	1	10	163.5	66.1	24.7	113	76	5.31	5.75	1.85			20		7.3	110	5.76	1	2.33265	3	3	0	1.24434	69.8719	69.8719	1	2.33265
621759	53	2	5	159	51	20.2	108	69	4.21	6.1	1.5			18	24	4.81	86	4.7	0	3.82752			0	0.972851	69.8747	69.8747	0	3.82752
390142	53	2	5	163	72	27.1	142	105	4.63	4.4	1.5			45		6.25	86	4.8	0	2.86105			0	0.972851	69.8747	69.8747	0	2.86105
429202	65	1	5	166	71	25.8	121	71	5.17	4.6	5.6	1.54	2.23	21	24	5.07	102	6.3	1	3.90144			0	1.15385	69.875	69.875	1	3.90144
591487	65	1	10	168.5	59.7	21	118	80	4.99	4.19	0.41	1.53	1.83	12	27	5.9	102	4.41	0	2.37919	3	1	0	1.15385	69.875	69.875	0	2.37919
451115	60	1	5	169	72	25.2	128	81	5.26	3.9	0.5	1.06	2.3	19	26	4.21	105	5.6	1	3.77823			0	1.18778	69.8784	69.8784	1	3.77823
170556	51	2	5	159	58	22.9	121	65	4.92	4.8	0.7	1.75	2.4	14		5.41	87	5.6	1	3.86858			0	0.984163	69.8789	69.8789	1	3.86858
543783	51	2	5	170	74	25.6	120	64	4.59	5.2	1.4	1.27	3.19	17	22	3.35	87	5.6	1	2.4449			0	0.984163	69.8789	69.8789	1	2.4449
577096	55	2	2	149	51	23	127	84	4.21	5.76	0.92			14.7	23.2		85	5	0	4.3833			0	0.961538	69.8819	69.8819	0	4.3833
529971	55	2	5	159	53	21	146	70	4.81	6.2	0.8	1.79	4.03	16	23	6.85	85	5.3	0	2.15743			0	0.961538	69.8819	69.8819	0	2.15743
565077	67	1	8	169	76.5	26.8	93	65	5.4	3.51	2.76		1.7	21.8	37.3	6.3	100.8	5.42	0	2.78987	3	3	0	1.14027	69.8939	69.8939	0	2.78987
587917	72	2	9	166.2	73.8	26.7	150	85	4.34	5.63	2.38			21.8	26.3	4.69	77	5.4	0	2.97057			0	0.871041	69.8948	69.8948	0	2.97057
224010	72	2	2	142	38	18.8	135	72	4.58	6.06	0.78	2.47	3.75	18.5		4.84	77	5	0	2.62286			0	0.871041	69.8948	69.8948	0	2.62286
655560	57	2	10	151.5	60.8	26.5	118	68	4.69	3.78	0.55			12	22		84	4.18	0	2.17385	3	3	0	0.950226	69.9008	69.9008	0	2.17385
9224	79	1	5	168	60	21.3	107	73	4.83	4.4	0.7	1.13	2.34	5	16	5.93	94	4.5	0	2.83641			0	1.06335	69.909	69.909	0	2.83641
281332	43	1	4	168	79.6	28.2	120	73	4.61	5.53	2.32	0.92	3.41	30.3		5.79	115.8	4.6	0	4.92539			0	1.30995	69.9451	69.9451	0	4.92539
372656	83	1	13	172	46.4	15.7	110	63	5.09	4.94	1.82	1.76	2.9	64		5.26	91.8	5.2	0	2.00137	3	3	0	1.03846	69.9479	69.9479	0	2.00137
354876	69	2	8	152	78.5	34	121	92	5.1	5.62	3.13		2.88	16	25		78.3	5.65	1	3.54825			0	0.885747	69.9519	69.9519	1	3.54825
344576	69	2	2	161	47	18.1	162	93	4.14	5.61	0.65	1.74	3.2	15.4		6.87	78.3	5.02	0	2.51335	3	3	0	0.885747	69.9519	69.9519	0	2.51335
512364	86	1	4	164	54	20.1	113	60	5.14	5.61	1.19	1.65	3.17	10.8	30.3	7.89	90.2	4.8	0	2.61739			0	1.02036	69.962	69.962	0	2.61739
604396	66	1	7	173	83	27.7	130	90	5	4.07	0.74	1.12	2.43	26		5.1	101.3	4.87	0	5.01027			0	1.14593	69.9665	69.9665	0	5
310949	59	1	12	175.5	72.2	23.4	100	73	5.1	6.99	1.9	1.28	4.71	22.8		7.8	105.5	5.5	0	2.03696	3	3	0	1.19344	69.9676	69.9676	0	2.03696
262032	53	2	7	152.5	56.5	24.3	129	85	5.4	5.07	0.72			16.1		7.2	85.9	5.05	0	2.14374			0	0.971719	69.9731	69.9731	0	2.14374
225572	61	2	5	151	57	25	123	79	4.03	6.8	1.8	1.69	3.55	32	29	5.76	82	6.2	1	3.86311			0	0.927602	69.9749	69.9749	1	3.86311
578629	61	2	5	161	54	20.8	115	67	5.14	4.1	1.4			13		5.42	82	5.3	0	2.14648			0	0.927602	69.9749	69.9749	0	2.14648
295404	61	2	5	154	41	17.3	98	62	5.01	5.3	0.7	1.61	3.3	16	21	3.85	82	4.8	0	2.03149			0	0.927602	69.9749	69.9749	0	2.03149
328034	54	2	16	159.8	55.6	21.8	151	97	5.48	4.24	0.88			12.3	22	5.88	85.4	5.74	1	2.15743	3	3	1	0.966063	69.9759	69.9759	1	2.15743
261985	47	1	8	163	71.5	26.9	114	84	5.3	5.7	4.82			46.9	33.1	4.4	113.1	5.81	1	2.17112	3	2	0	1.27941	69.9764	69.9764	1	2.17112
520466	81	2	5	160	42.9	16.8	119	67	5.41	4.89	1.01	1.57	2.76	5	17	5.23	73	5.4	0	4.89254			0	0.825792	69.9876	69.9876	0	4.89254
126923	81	2	5	159	79	31.2	156	86	5.59	4.9	1.5	1.29	3.22	25	31	2.97	73	5.4	0	3.79192			0	0.825792	69.9876	69.9876	0	3.79192
288309	57	1	13	175.5	72.9	23.7	123	84	5.36	5.76	1.9			34.4		6.36	106.7	5.6	1	3.0308	3	3	0	1.20701	69.9931	69.9931	1	3.0308
441912	65	2	2	161	55	21.2	126	71	4.96	6.37	0.93			10.4	20.7	4.57	80.1	5.12	0	2.06982			0	0.906109	69.9936	69.9936	0	2.06982
388958	77	1	5	177	74	23.6	133	80	4.24	4.3	1.3	1.54	2.5	14	19	4.96	95	5.6	1	4.11773			0	1.07466	69.996	69.996	1	4.11773
253430	77	1	5	173	60	20	125	74	4.28	5.1	0.4	1.55	2.67	20		8.06	95	4.7	0	3.37303			0	1.07466	69.996	69.996	0	3.37303
524599	53	1	12	171	80.9	27.7	141	86	5	5.82	1.83	1.05	3.91	76.7		8.3	109.2	5.7	1	2.03149	3	3	0	1.23529	69.9983	69.9983	1	2.03149
31999	81	1	11	171	69.6	23.8	155	71	4.9	4.63	0.82			18.5		4.79	92.8	4.3	0	3.01711			0	1.04977	70.0137	70.0137	0	3.01711
512612	81	1	11	165	65.2	23.9	143	87	5.49	4.62	2.98			16.8	28.6	6.03	92.8	5.5	0	2.43669			0	1.04977	70.0137	70.0137	0	2.43669
405374	58	2	13	147	65	30.1	145	93	4.12	6.68	5.2	1.67	4.19	53.9		3.12	83.4	4.36	0	2.09446			0	0.943439	70.0162	70.0162	0	2.09446
73632	74	2	5	157	52	21.1	107	60	5.37	5.2	1.5	1.33	3.45	15	30	4.49	76	6.1	1	3.76454			0	0.859729	70.0185	70.0185	1	3.76454
604972	74	2	5	154	53	22.3	135	95	5.35	3.6	0.8	1.28	2.2	13	25	3.87	76	5.9	1	2.89665			0	0.859729	70.0185	70.0185	1	2.89665
397845	74	2	5	151	65	28.5	153	74	5.07	3.4	1	1.29	1.93	12	21	3.43	76	5.5	0	2.88296			0	0.859729	70.0185	70.0185	0	2.88296
29756	63	2	5	159	52	20.6	130	65	4.29	5.2	3.1	1.61	2.51	25	27	5.07	81	5.5	0	3.87132			0	0.91629	70.0307	70.0307	0	3.87132
5808	63	2	5	156	59	24.2	126	75	5.26	5.4	1.6	1.34	3.33	23	28	6.23	81	5.6	1	3.34565			0	0.91629	70.0307	70.0307	1	3.34565
362658	63	1	5	174	80	26.4	150	82	4.57	5.3	1.4	1.58	2.76	18		7.98	103	5.6	1	3.86311			0	1.16516	70.032	70.032	1	3.86311
469964	87	1	2	171	64	21.9	151	88	5.29	6.19	2.06			21.6	25.8	3.82	89.6	6.01	1	2.99247			0	1.01357	70.0356	70.0356	1	2.99247
533890	39	2	2	160	50	19.53	95	61	4.42	5.45	0.62	1.8	3.18	9.6		2.84	93.1	4.11	0	3.7974			0	1.05317	70.0397	70.0397	0	3.7974
153126	44	1	10	179	74.7	23.3	121	68	4.71	5.34	1.43	1.9	3.83	26	33	4	115	5.02	0	2.00684	3	3	0	1.3009	70.0405	70.0405	0	2.00684
346935	65	1	8	170	76.5	26.5	126	73	5.5	5.12	1.58	1.35	3.16	19		6.4	101.8	5.18	0	2.0178			0	1.15158	70.0412	70.0412	0	2.0178
481896	76	1	7	174	68.5	22.6	160	63	5.2	4.25	1.57	1.89	2.45	12.3		4.9	95.5	5.95	1	2.88569			0	1.08032	70.0432	70.0432	1	2.88569
214232	79	2	14	150	56.4	25.1	208	95	5.22	4.25	1.11	1.64	2.47	22.7		7.14	73.8	5.1	0	2.00137			0	0.834842	70.0479	70.0479	0	2.00137
196048	59	1	7	174.5	81.5	26.8	108	88	5	5.77	1.04			33		5.1	105.4	5.52	0	5.13347			0	1.19231	70.048	70.048	0	5
7334	86	1	2	166	75	27.2	173	111	5.03	4.61	1.08	1.39	2.41	11.9		8	90.1	5.9	1	5.04038			0	1.01923	70.056	70.056	0	5
135154	58	1	5	161	55	21.2	118	77	5.55	4.6	1	1.26	2.68	12	22	6.08	106	5.6	1	2.89665			0	1.1991	70.0589	70.0589	1	2.89665
503919	67	1	11	172.2	77.7	26.2	146	86	5.22	5.05	1.04			26	29	7.52	100.6	5.4	0	2.13826			0	1.13801	70.0621	70.0621	0	2.13826
410837	41	2	2	167	68	24.4	126	76	4.68	5.38	1.31			12.1		5.68	92	4.99	0	2.76249			0	1.04072	70.063	70.063	0	2.76249
446337	41	2	5	168	62	22	109	77	4.8	3.73	0.61	1.3	1.87	16	13	4.1	92	5.1	0	2.06982			0	1.04072	70.063	70.063	0	2.06982
94078	68	1	5	159	59	23.3	155	89	4.67	5.7	1.8	1.57	2.49	17	22	7.16	100	5.2	0	3.89322			0	1.13122	70.0771	70.0771	0	3.89322
504707	68	1	5	177	99	31.6	125	80	4.75	4.4	0.9	1.52	2.76	54		5.49	100	5.8	1	3.87132			0	1.13122	70.0771	70.0771	1	3.87132
381107	68	1	5	169	68	23.8	135	93	4.81	3.6	1.3	1.39	1.93	17		6.77	100	5.2	0	3.84942			0	1.13122	70.0771	70.0771	0	3.84942
435617	68	1	5	174	67	22.1	142	93	4.97	4	0.4	1.09	2.47	16	24	5.95	100	5.5	0	3.75359			0	1.13122	70.0771	70.0771	0	3.75359
433526	85	1	11	174.4	70.4	23.1	156	66	5.5	4.85	1.42			7	18.1	4.4	90.6	5.4	0	2.10815			0	1.02489	70.079	70.079	0	2.10815
110216	55	2	3	162.5	61.5	23.3	132	87	4.68	5.65	2.51			15.9	20.7		84.8	6.29	1	3.35387			0	0.959276	70.0814	70.0814	1	3.35387
448292	49	2	3	165.5	73.5	26.8	119	77	4.39	4.53	1.15	1	2.68	20.4	23.8	5.69	87.8	5.25	0	3.11841	3	3	0	0.993213	70.087	70.087	0	3.11841
92119	37	1	7	178	89	28.1	113	78	4.7	5.11	2.27			62.8		6.4	119.7	4.59	0	3.04723			0	1.35407	70.0899	70.0899	0	3.04723
436917	75	1	5	163	70	26.3	147	72	5.39	4.95	1.2	2.04	2.59	23	28	6.4	96	6.1	1	2.04517			0	1.08597	70.0926	70.0926	1	2.04517
416752	65	2	3	156	56.5	23.1	144	85	5.12	6.11	2.98	1.39	3.48	14.3	23.1	4.67	80	5.48	0	2.93224	3	3	0	0.904977	70.0995	70.0995	0	2.93224
258029	65	2	5	160	50	19.5	143	76	4.84	4.5	1.4	1.19	2.74	9	25	3.86	80	5.4	0	2.82272			0	0.904977	70.0995	70.0995	0	2.82272
467805	81	2	2	158	64	25.6	141	77	4.77	5.98	1.73	1.37	3.81	11.3		6.37	72.9	4.84	0	2.0397			0	0.824661	70.1038	70.1038	0	2.0397
233072	63	1	2	160	65	25.4	107	72	5.15	4.92	2.5			12.5	16.1	5.22	102.9	5.8	1	2.93498			0	1.16403	70.1144	70.1144	1	2.93498
135580	68	2	3	152	54	23.4	126	70	3.88	4.73	0.52	1.49	2.86	14.5		4.68	78.6	5.94	1	4.90075			0	0.88914	70.1198	70.1198	1	4.90075
276261	59	1	11	184.5	86.6	25.4	107	74	4.51	5.12	1.04	0.99	3.29	22.7		6.6	105.3	5.1	0	2.53251	3	3	0	1.19118	70.1285	70.1285	0	2.53251
682454	59	1	2	169	87	30.5	127	80	4.49	4.18	3.32			30.1	31.2	3.49	105.3	5.6	1	2.2642			0	1.19118	70.1285	70.1285	1	2.2642
205229	83	1	14	157	52.9	21.5	158	79	5.2	5.01	1.02	1.45	3.38	8.1		6.6	91.6	5.5	0	2.03149	1	2	0	1.0362	70.1328	70.1328	0	2.03149
593779	66	1	7	165.5	61.5	22.5	111	70	4.4	3.84	0.98	1.14	1.75	15		6.45	101.1	5.61	1	5.03765			0	1.14367	70.134	70.134	0	5
195885	66	1	7	170	60.5	20.9	151	84	5	5.38	1.34	1.25	3.03	29		7.9	101.1	5.1	0	2.92129			0	1.14367	70.134	70.134	0	2.92129
61303	53	1	5	184	94	27.8	123	73	5.39	5.79	2.01	0.96	3.57	27	26	5.02	109	5.5	0	4.9117			0	1.23303	70.1538	70.1538	0	4.9117
650549	53	1	5	162.5	67.9	25.7	118	72	5.18	6.3	6.9	1.48	4.24	20		6.35	109	5.3	0	4.04654			0	1.23303	70.1538	70.1538	0	4.04654
10821	53	1	5	159	61	24.1	127	87	4.5	4.2	0.6	1.35	2.43	83		9.81	109	5.1	0	2.99247	3	3	0	1.23303	70.1538	70.1538	0	2.99247
267826	53	1	7	166.5	70.5	25.4	204	129	5.3	5.42	2.25	1.77	3.31	28.4		6.8	109	5.63	1	2.03696			0	1.23303	70.1538	70.1538	1	2.03696
535595	60	2	2	160	71	27.7	135	81	4.33	4.85	1.52	1.04	3.17	24.3		6.17	82.3	5	0	4.01369	3	3	0	0.930995	70.1575	70.1575	0	4.01369
104022	60	2	2	162	55	21	158	86	5.08	5.76	1.69	1.54	3.38	13.8		5.88	82.3	5.4	0	3.56194			0	0.930995	70.1575	70.1575	0	3.56194
45782	68	1	14	164.5	72.3	26.7	143	82	5.24	5.29	4.3	0.82	2.41	22.6		5.9	99.9	5.7	1	2.03149	1	3	0	1.13009	70.1619	70.1619	1	2.03149
157972	77	1	2	175	73	23.8	153	109	4.85	4.76	1.36	1.32	2.58	14		6.36	94.8	5.7	1	5.04038			0	1.0724	70.1748	70.1748	0	5
113215	73	2	12	160.5	71.3	27.7	134	70	5.26	5.13	3.52	0.97	2.54	10.8	18.8	4.44	76.3	5.3	0	2.09993			0	0.863122	70.1768	70.1768	0	2.09993
34778	75	1	8	152.5	70.5	30.3	138	79	5.2	3.98	0.91	0.72	2.36	30		7.6	95.9	5.19	0	2.04791	3	3	0	1.08484	70.1811	70.1811	0	2.04791
2268	67	2	5	161	57	22	141	78	4.6	3.6	1.1	1.04	2.07	14	20	6.15	79	5.3	0	3.78645			0	0.893665	70.1817	70.1817	0	3.78645
255059	61	2	2	155	46	19.1	110	74	4.49	6.57	1.64	1.3	4.17	15.7		6.36	81.8	5.8	1	4.83231	3	3	0	0.925339	70.182	70.182	1	4.83231
631692	78	2	11	159.3	51.3	20.2	158	86	5.06	6.03	1.76			16.4	27.9	5.3	74.1	4.78	0	2.06708			0	0.838235	70.1963	70.1963	0	2.06708
271403	61	1	5	168	81	28.7	151	97	5.19	5.3	2.4			45	27	2.52	104	5.8	1	4.09582			0	1.17647	70.1974	70.1974	1	4.09582
673590	61	1	5	179	82	25.6	108	80	5.58	4.6	2.3	1.55	2.42	14	19	4.46	104	6.2	1	3.91513			0	1.17647	70.1974	70.1974	1	3.91513
101101	61	1	5	173	78	26.1	141	80	5.3	4.4	1.3	1.51	2.15	14		6.55	104	5.8	1	3.86037			0	1.17647	70.1974	70.1974	1	3.86037
97290	61	1	5	175	69	22.5	101	66	5.4	5.5	1.8	1.57	3.1	29		6.66	104	6	1	3.48255	3	3	0	1.17647	70.1974	70.1974	1	3.48255
519149	61	1	5	174	80	26.4	127	89	5.12	5.4	2.7	1.48	3.08	19	17	5.2	104	4.5	0	2.40931			0	1.17647	70.1974	70.1974	0	2.40931
399691	73	1	5	166	69	25	168	94	5.02	5.4	4.6	1.64	2.75	29	31	3.57	97	5.8	1	3.8768			0	1.09729	70.1986	70.1986	1	3.8768
554398	73	1	4	171	72.4	24.8	128	91	5	5.28	1.25	1.21	4.8	19.2		5.6	97	4.99	0	2.10541			0	1.09729	70.1986	70.1986	0	2.10541
646667	73	1	5	157	58	23.5	149	64	4.86	3.4	1.2			23			97	5.1	0	2.04517			0	1.09729	70.1986	70.1986	0	2.04517
337981	73	1	2	168	71	25.2	136	90	5.09	4.01	0.9	1.04	2.7	11		7.2	97	6	1	2.02327			0	1.09729	70.1986	70.1986	1	2.02327
111054	54	1	16	162.6	74.2	28.1	135	89	4.89	3.99	2.04			26.5		4.27	108.3	4.79	0	2.10815	3	3	1	1.22511	70.2079	70.2079	0	2.10815
332865	37	2	5	160	61	23.8	115	76	5.01	4.9	0.5	1.48	2.66	14	24	5.09	94	5.4	0	4.05476			0	1.06335	70.2086	70.2086	0	4.05476
165259	66	1	8	161	68	26.2	141	94	5.3	5.52	1.27			28		5.8	101	5.2	0	4.16701	3	2	0	1.14253	70.218	70.218	0	4.16701
475817	66	1	10	171	78.7	26.9	123	83	5.24	4.51	2.32	1.15	2.9	29	30	4.6	101	5.11	0	3.30459	3	3	0	1.14253	70.218	70.218	0	3.30459
362043	66	1	5	175	63	20.6	130	74	4.58	5.4	1	1.16	3.22	35	42	5.21	101	5	0	2.98973			0	1.14253	70.218	70.218	0	2.98973
243374	67	1	8	163.5	68.5	25.6	122	61	5.5	8.23	1.46	1.41	5.54	20		5.8	100.4	5.66	1	5.0486	3	2	0	1.13575	70.231	70.231	0	5
509264	34	1	2	180	88	27.16	112	73	5.09	6.41	2.78			43.9	34.9		121.6	6.38	1	5.19918	2	3	0	1.37557	70.2315	70.2315	0	5
1405	74	1	4	163	47	17.7	120	74	4.58	6.32	1.23	1.62	3.93	13.6	29.9	4.68	96.4	5.4	0	2.69952	1	3	0	1.0905	70.2325	70.2325	0	2.69952
343287	74	1	4	173.5	64.3	21.4	121	73	4.6	4.12	0.98	1.34	2.76	9.8		7.2	96.4	4.9	0	2.08898			0	1.0905	70.2325	70.2325	0	2.08898
560090	33	1	7	165.5	72	26.3	133	82	4.9	5.06	0.97	1.08	3.15	48		7.5	122.3	5.1	0	3.95619			0	1.38348	70.237	70.237	0	3.95619
160156	46	1	9	169.3	76.4	26.7	124	80	5.3	5.1	2.3	1.04	3	18.6	18.4	6.5	113.4	5.12	0	2.03149			0	1.28281	70.2442	70.2442	0	2.03149
586177	56	1	4	167	62.5	22.4	122	75	4.81	5.99	1.12	0.8	3.62	16.8		4.51	107	4.7	0	4.15332			0	1.21041	70.2474	70.2474	0	4.15332
64322	82	1	5	182	81	24.5	145	84	4.87	4.6	1.6	1.3	2.99	17	30	4.95	92	4.63	0	2.01232			0	1.04072	70.2558	70.2558	0	2.01232
201571	52	1	2	169	79	27.7	135	91	5.05	4.81	3.56	0.81	2.55	22.7	24.5	5.8	109.5	6.1	1	3.69062	3	3	0	1.23869	70.2582	70.2582	1	3.69062
120659	77	1	9	168.8	61.8	21.7	144	77	5.36	3.95	2.24	0.81	1.83	13.4		5.69	94.7	6.4	1	2.09172			0	1.07127	70.2644	70.2644	1	2.09172
222837	52	2	4	155	55	22.9	132	74	4.6	4.24	1.41	1.31	2.35	32.4		4.59	86.1	4.8	0	2.06434			0	0.973982	70.2684	70.2684	0	2.06434
263425	51	2	13	160	53	20.7	99	54	4.62	5.09	0.99	1.56	3.01	16.6		6.38	86.6	4.68	0	2.03422			0	0.979638	70.2697	70.2697	0	2.03422
599981	76	2	2	158	66	26.4	153	85	5.33	4.82	1.7	1.28	2.66	26.7		5.44	74.9	5	0	3.12115			0	0.847285	70.2704	70.2704	0	3.12115
12614	60	1	3	166.5	71.5	25.79	140	80	5.05	5.69	1.65	0.99	3.44	37.7		4.57	104.5	5.35	0	2.98973	1	3	0	1.18213	70.2831	70.2831	0	2.98973
306949	70	1	14	162.5	85.4	32.3	160	88	4.84	4.77	1.27	1.64	2.59	12.1	15.2	5.02	98.6	4.5	0	2.08077			0	1.11538	70.2883	70.2883	0	2.08077
40161	84	1	3	162.5	63.5	24	99	72	4.46	5.42	1.66	1.24	3.33	21.6		4.29	90.9	4.9	0	2.96509	3	3	0	1.02828	70.2913	70.2913	0	2.96509
436685	78	2	2	155	56	23.3	175	87	3	5	1	1	3	12		4	74	4.7	0	4.73922			0	0.837104	70.3111	70.3111	0	4.73922
107308	75	2	4	161	63	24.3	133	91	4.41	5.39	4.37			22		7.79	75.3	5	0	4.00548			0	0.85181	70.3112	70.3112	0	4.00548
221893	42	2	2	171	58	19.8	98	64	4.34	5.43	1.1	2.67	2.44	23.7		5.92	91.2	4.82	0	2.02601			0	1.03167	70.3117	70.3117	0	2.02601
584913	62	2	4	159.5	51	20	104	72	5.03	7.23	0.71			25.3	30.8	4.18	81.2	4.7	0	3.98905			0	0.918552	70.3143	70.3143	0	3.98905
376455	83	1	2	159	46	18.1	118	67	5.24	4.6	0.8			10.9	28.3	5.45	91.4	4.9	0	3.3347			0	1.03394	70.3185	70.3185	0	3.3347
594031	39	1	5	179	112	35	135	76	4.93	5.1	1.9			22		3.72	118	4.2	0	2.24504			0	1.33484	70.3186	70.3186	0	2.24504
194347	74	1	11	166.5	62.2	22.4	109	63	5.17	4.51	0.45			21.3		6.86	96.3	5.3	0	3.01985			0	1.08937	70.3208	70.3208	0	3.01985
111883	68	2	9	163.1	61.9	23.3	125	73	4.9	2.9	0.82			9		3.56	78.4	4.54	0	2.70226			0	0.886878	70.3363	70.3363	0	2.70226
194896	68	2	14	152	45.3	19.6	126	60	4.6	5.96	2.01	1.78	3.64	15.1		4.5	78.4	4.45	0	2.01506			0	0.886878	70.3363	70.3363	0	2.01506
288115	59	2	4	163	59.9	22.5	119	87	4.55	5.15	1.45	1.4	3.27	18.7	25.6	5.49	82.6	4.74	0	3.70431			0	0.934389	70.3417	70.3417	0	3.70431
360123	72	1	3	165	69.5	25.5	147	77	3.8	3.53	1.46			12.2		6.16	97.4	4.5	0	4.846	3	3	0	1.10181	70.3423	70.3423	0	4.846
242000	93	2	4	143	44	21.5	136	66	4.91	3.93	0.93	1.22	2.12	18.9	25.6	5.83	67.8	4.3	0	2.62012			0	0.766968	70.3469	70.3469	0	2.62012
7751	38	2	3	167	59	21.2	100	61	5.17					15.2		5.61	93.3	4.71	0	2.37098	3	3	1	1.05543	70.3505	70.3505	0	2.37098
648962	69	1	4	173	75	25.1	109	65	5.31	4.4	0.71			18.4	32.1	5.12	99.1	5.75	1	3.99726			0	1.12104	70.3519	70.3519	1	3.99726
305698	47	1	9	181.9	74.2	22.4	105	60	4.15	4.04	1.23	1.22	2.3	32.3		4.79	112.6	5.1	0	5.10062			0	1.27376	70.3526	70.3526	0	5
247278	66	2	13	162.5	65.9	25	111	65	4.51	5.71	2.59	1.34	3.18	12.2		5.76	79.3	5.14	0	2.9514			0	0.897059	70.353	70.353	0	2.9514
116463	63	1	2	166	79	28.7	126	69	4.11	6.32	3.71	1.05	3.34	40	29.7	5.82	102.6	4.53	0	3.13484			0	1.16063	70.3625	70.3625	0	3.13484
362328	63	1	12	172	71.4	24.1	136	84	5.26	7.38	4.68	1.3	3.61	23.2		4.19	102.6	5.3	0	2.86105			0	1.16063	70.3625	70.3625	0	2.86105
301473	52	2	5	160	77	30.1	198	108	5.14	7.3	4.3	1.57	4.7	32	28	5.44	86	5.2	0	3.96715	3	3	0	0.972851	70.3673	70.3673	0	3.96715
537063	52	2	5	156	69	28.3	126	74	5.13	5.3	0.7	1.43	3.15	24		5.49	86	5.9	1	3.04723	3	3	0	0.972851	70.3673	70.3673	1	3.04723
31966	52	2	5	161	57	22	103	75	4.47	5.8	0.7	1.58	3.53	14	23	4.89	86	5.5	0	2.46954			0	0.972851	70.3673	70.3673	0	2.46954
304672	64	1	5	173	74	24.7	163	81	4.1	6.9	7.1	1.49	4.2	28	63	8.19	102	5.1	0	3.75907			0	1.15385	70.3676	70.3676	0	3.75907
219813	64	1	11	177	58.5	18.6	117	78	3.81	3.94	0.81			10.7		7.23	102	4.7	0	3.01985			0	1.15385	70.3676	70.3676	0	3.01985
367497	64	1	5	170	78	27	163	84	4.26	7.4	1.7	1.56	5.16	9	26		102	5	0	2.94045			0	1.15385	70.3676	70.3676	0	2.94045
403984	64	1	5	173	69	23.1	128	73	4.9	4.6	0.8	1.26	2.51	16	22	7.09	102	5.6	1	2.88296	3	3	0	1.15385	70.3676	70.3676	1	2.88296
444675	64	1	5	170	79	27.3	120	70	4.65	5.3	1.7		3.58	27		6.7	102	4.5	0	2.87201			0	1.15385	70.3676	70.3676	0	2.87201
507813	53	2	8	166	74.5	27	95	70	5.2	4.58	0.6	1.58	2.62	14.5	28.8	4.5	85.5	5	0	2.00684	3	3	0	0.967195	70.3694	70.3694	0	2.00684
199883	59	1	5	171	83	28.4	138	90	4.94	4.3	1.1		2.79	18		5.8	105	5.2	0	2.92402			0	1.18778	70.371	70.371	0	2.92402
126606	59	1	4	170.5	78.5	27	149	83	5.48	4.28	1.54			54.8		4.74	105	6	1	2.10815			0	1.18778	70.371	70.371	1	2.10815
544617	50	2	5	160	61	23.8	119	78	5.17	5.1	2			16	20	5.32	87	4.9	0	4.10678			0	0.984163	70.3715	70.3715	0	4.10678
456225	50	2	5	167	49	17.6	102	77	5.11	4.1	0.5	1.69	2.22	15	24	4.94	87	4.8	0	4.04654			0	0.984163	70.3715	70.3715	0	4.04654
77982	50	2	5	156	53	21.8	132	99	5.32	5.3	0.8	1.6	3.23	13	18	4.09	87	4.7	0	2.36277	3	3	1	0.984163	70.3715	70.3715	0	2.36277
236110	46	1	8	167	66.5	23.8	110	75	5.56	5.49	1.61	1.15	3.42	26		6.8	113.23	5.37	0	2.83368	1	2	0	1.28088	70.3718	70.3718	0	2.83368
543499	54	2	5	165	61	22.4	117	70	5.52	5.2	0.98		3.5	11		5.26	85	5.3	0	2.91307			0	0.961538	70.3745	70.3745	0	2.91307
213	70	1	3	178.5	78.5	24.6	168	97	5.49	5.32	1.56	1.16	3.26	26		6.49	98.5	6.5	1	4.92539	3	3	0	1.11425	70.3747	70.3747	1	4.92539
409717	66	1	8	165	70	25.7	128	84	5.4	4.29	0.62		2.34	12.3	31	5.95	100.8	4.81	0	2.85832	1	3	0	1.14027	70.3866	70.3866	0	2.85832
51848	48	2	3	162.5	59.5	22.5	149	92	3.7					10.5			88	5.37	0	2.01506	3	3	0	0.995475	70.387	70.387	0	2.01506
169638	57	1	8	167.5	73	26	127	78	5.4	6.35	2.7	0.9	4	29		5.3	106.2	5.76	1	2.0178	1	3	0	1.20136	70.392	70.392	1	2.0178
677609	76	1	7	165.5	60	21.9	149	93	5.1	5	0.32	1.71	3.03	12.2		7.3	95.1	4.5	0	2.51608			0	1.07579	70.3998	70.3998	0	2.51608
520391	73	2	2	161	65	25.1	148	78	5.42	5.54	1.01	1.33	3.66	25.7		6.1	76.1	4.98	0	2.39288			0	0.86086	70.4	70.4	0	2.39288
190070	73	2	11	158.5	74	29.5	146	51	5.03	5.72	1.59	1.59	3.64	26		7.15	76.1	6.84	1	2.02327	3	3	0	0.86086	70.4	70.4	1	2.02327
586208	78	1	5	169	82	28.7	146	75	4.45	4.9	1.2	1.3	3.46	30	32	5.78	94	5.1	0	3.93977	3	2	0	1.06335	70.4018	70.4018	0	3.93977
474487	78	1	5	163	60.5	22.8	118	77	4.85	4	2.4	1.68	1.82	13		4.84	94	5.8	1	3.01985			0	1.06335	70.4018	70.4018	1	3.01985
581912	78	1	5	172	64	21.6	139	101	4.74	5.2	1.8	1.42	2.85	17	23		94	5.7	1	2.95414			0	1.06335	70.4018	70.4018	1	2.95414
489573	46	2	5	161	60	23.1	103	83	5.2	6	1.3	1.62	3.6	9	16	5.85	89	4.9	0	2.43121			0	1.00679	70.4136	70.4136	0	2.43121
501111	68	1	4	174	54.5	18	161	95	5.23	4.37	0.67	1.37	2.73	14.3		5.64	99.6	5.2	0	3.06366	1	3	0	1.1267	70.4177	70.4177	0	3.06366
536219	68	1	3	171.5	70.5	24	130	92	5.43	5.03	0.67	1.47	3.02	18.6		6.85	99.6	5.1	0	2.13552	1	3	0	1.1267	70.4177	70.4177	0	2.13552
221322	75	2	7	159.5	72	28.3	119	60	5.5	5.07	0.63	1.76	3.01	23.7		5.1	75.2	5.03	0	2.51608			0	0.850679	70.4244	70.4244	0	2.51608
525582	63	1	8	163	67.5	25.4	155	91	4.9	4.3	1.21			23		4.07	102.51	5.5	0	2.93224	1	3	0	1.15962	70.4373	70.4373	0	2.93224
11903	69	1	5	176	80	25.8	136	77	5.22	4.7	2.6	1.28	3.07	35	34	4.74	99	5.2	0	3.77823			0	1.11991	70.4379	70.4379	0	3.77823
473165	59	2	4	161	55	21.2	81	60	4.92	6.14	1.03	1.65	3.57	17.5	23.9	5.12	82.5	5.5	0	2.88843			0	0.933258	70.4448	70.4448	0	2.88843
505341	37	1	4	173.5	69.3	23	121	85	4.22	6.54	0.95			59		6.95	119.2	4.62	0	2.03696			0	1.34842	70.4458	70.4458	0	2.03696
574008	79	1	3	171	60	20.5	145	83	4.86	5.81	0.99	1.1	3.88	18.8		8.05	93.4	5.5	0	2.56537	1	3	0	1.05656	70.4527	70.4527	0	2.56537
553063	79	1	11	170.5	81.3	28	147	69	4.92	5.52	2.17			58.7		5.46	93.4	5.23	0	2.00411			0	1.05656	70.4527	70.4527	0	2.00411
445880	38	1	2	173	97	32.4	155	118	4.7	5.66	2.93			30.1		5.2	118.5	5.36	0	2.11636			0	1.3405	70.453	70.453	0	2.11636
14865	65	1	8	172	90	30.4	165	81	5.5	5.75	2.69		3.11	18.6	24.5	6.6	101.3	5.77	1	2.96783	3	3	0	1.14593	70.4597	70.4597	1	2.96783
379298	65	1	9	165	70.5	25.9	123	67	4.81	4.53	0.97	1.48	2.58	12.3		6.2	101.3	4.62	0	2.81451			0	1.14593	70.4597	70.4597	0	2.81451
84618	60	2	5	163	59	22.2	120	78	4.9	4.8	1.6	1.25	3.1	27	22	6.54	82	5.7	1	3.79192			0	0.927602	70.4682	70.4682	1	3.79192
326487	60	2	5	165	55	20.2	93	51	5.17	4.8	0.4	1.25	3.06	13	22	8.19	82	5.6	1	3.76181			0	0.927602	70.4682	70.4682	1	3.76181
60116	60	2	4	159	57.6	22.8	125	90	5.2	6.84	2.41	1.89	3.67	66.1		6	82	5.2	0	2.10541			0	0.927602	70.4682	70.4682	0	2.10541
87824	80	2	5	163	66	24.8	141	107	5.09	4.8	2.1	1.37	2.43	16	20		73	5.6	1	2.92129			0	0.825792	70.481	70.481	1	2.92129
304400	76	1	5	171	81	27.7	135	74	5.22	5.3	2.2	1.35	3.28	12	14	5.57	95	6.6	1	2.88296			0	1.07466	70.4895	70.4895	1	2.88296
304249	76	1	5	167	53	19	153	91	4.98	5	0.8	1.52	2.96	12	22	4.7	95	6.7	1	2.87474			0	1.07466	70.4895	70.4895	1	2.87474
660274	69	2	2	156	50	20.5	151	79	4.39	5.38	1.52	1	3.97	14.5	32.8	5.26	77.8	5.2	0	4.31759			0	0.88009	70.4962	70.4962	0	4.31759
74532	31	2	5	166.5	56	20.2	93	59	5.01	4.11	0.78	1.3	1.94	17		4.78	97	4.7	0	5.01848			0	1.09729	70.4994	70.4994	0	5
625529	67	2	9	154.1	66.5	28	139	80	5.36	6.08	1.68			19.8	21.8	5.63	78.7	5.4	0	2.96235			0	0.890271	70.5055	70.5055	0	2.96235
556991	73	2	5	151	56	24.6	164	92	5.18	5.5	1.3	1.36	3.7	16	29	4.19	76	4.8	0	3.7974			0	0.859729	70.5121	70.5121	0	3.7974
124079	51	1	3	166	82	29.8	97	65	5.22	6.05	1.33	0.8	3.77	63.6	32.7	4.39	109.8	5.3	0	2.87748	3	3	0	1.24208	70.5196	70.5196	0	2.87748
311478	62	2	5	162	54	20.6	105	68	5.16	5.3	1.4	1.34	3.43	19		6.54	81	5.2	0	4.07666			0	0.91629	70.5244	70.5244	0	4.07666
96368	62	2	5	160	56	21.9	131	79	5.51	4.6	0.4			21	26	4.32	81	5.5	0	4.04381			0	0.91629	70.5244	70.5244	0	4.04381
25022	62	1	5	168	67.2	23.8	147	83	5.01	5.3	1.1	1.36	3.7	26		5.41	103	5.6	1	3.58658	3	3	0	1.16516	70.5257	70.5257	1	3.58658
520877	75	2	3	154	68	28.7	163	83	4.89	5.97	2.43	1.48	2.97	29.4		5.2	75.1	5.1	0	2.98973	3	3	0	0.849548	70.5378	70.5378	0	2.98973
406450	30	1	13	176	68.9	22.2	144	90	4.51	4.69	1.15			23.2		7.13	124	4.58	0	2.08624	3	3	0	1.40271	70.5447	70.5447	0	2.08624
235965	46	1	10	170	61.2	21.2	121	70	5.13	4.82	1.05			14		6.7	113	5.24	0	2.00137	3	3	0	1.27828	70.5452	70.5452	0	2.00137
327160	40	1	5	171	74.2	25.4	128	83	4.59	5.7	1.8	1.87	3	22		5.22	117	4.9	0	3.90691			0	1.32353	70.5492	70.5492	0	3.90691
128970	73	1	4	169	74	25.9	111	78	5.56	6.63	1.48	1.61	4.02	31.7		7.02	96.6	4.8	0	3.29637			0	1.09276	70.5504	70.5504	0	3.29637
160900	70	2	2	158	78	31.2	164	105	4.49	4.97	1.79	0.99	3.05	24.6		7.6	77.3	5.3	0	4.64613			0	0.874434	70.551	70.551	0	4.64613
282467	40	2	5	174	74	24.4	124	89	5.56	3.7	0.5	1.25	2.14	10		4.72	92	5.5	0	2.00137			0	1.04072	70.5569	70.5569	0	2.00137
239582	81	1	2	176	77	24.9	160	87	4.43	4.9	1.41			18.4		5.06	92.2	5.1	0	2.07255			0	1.04299	70.5654	70.5654	0	2.07255
640999	66	2	4	153	55.8	23.8	122	66	5.31	5.67	0.83			11	19.8	6.2	79.1	4.9	0	2.37372			0	0.894796	70.5683	70.5683	0	2.37372
109106	67	1	5	161	66	25.5	122	81	4.75	7.6	1.7	1.85	5.25	23	31	4.24	100	5.2	0	4.12047			0	1.13122	70.5711	70.5711	0	4.12047
421314	77	2	4	153.5	62.7	26.6	175	84	4.6	5.82	0.76	1.81	3.86	14	18.7	4.7	74.2	5.2	0	2.0178			0	0.839367	70.5759	70.5759	0	2.0178
201465	49	1	5	158	58	23.2	153	100	5.12	4.42	1.86			26	30	6.61	111	5.1	0	3.95072			0	1.25566	70.5829	70.5829	0	3.95072
15441	78	1	3	174	58	19.2	117	61	5	4.89	1.13	1.3	2.87	15.2		7.26	93.8	5.1	0	3.87953	1	3	0	1.06109	70.5835	70.5835	0	3.87953
430461	78	1	4	168	62	22	116	77	5.19	4.93	0.95	1.22	2.98	14.1		3.94	93.8	5.4	0	2.0178			0	1.06109	70.5835	70.5835	0	2.0178
620386	42	1	9	179	80.3	25.1	137	90	3.83	5.83	1.85					3.45	115.6	5.07	0	2.28337			0	1.30769	70.5856	70.5856	0	2.28337
250334	74	1	11	176.9	85.3	27.3	115	64	5.15	4.06	2.42			34.5	25.2	3.97	96	4.65	0	2.02875			0	1.08597	70.5867	70.5867	0	2.02875
213888	68	1	11	170.6	64.8	22.3	140	78	4.57	4	1.12	1.43	2.52	14.7			99.4	5	0	2.96509			0	1.12443	70.5892	70.5892	0	2.96509
352369	64	2	5	157	65	26.4	131	69	4.85	6.5	1.1	1.47	4.16	17		5.55	80	5.3	0	2.97878			0	0.904977	70.5937	70.5937	0	2.97878
124768	38	1	4	167	64.8	23.2	110	66	5.19	4.67	1.05	1.22	2.41	15.9		6.62	118.3	4.7	0	3.64408			0	1.33824	70.5971	70.5971	0	3.64408
512567	80	2	2	157	72	29.2	174	91	5.48	4.81	3.32			19.3	29.6	6.07	72.9	5.3	0	2.49966			0	0.824661	70.598	70.598	0	2.49966
625330	69	2	2	167	64	22.8	136	80	5.54	5.14	0.96			11		6.88	77.7	5	0	2.0397			0	0.878959	70.606	70.606	0	2.0397
475973	64	1	2	168	76	26.9	139	99	4.66	4.38	1.37	0.92	2.48	25.8		4.87	101.7	5.11	0	2.94593	1	3	0	1.15045	70.6188	70.6188	0	2.94593
158025	46	1	4	178	91.9	29	110	80	4.91	6.7	1.9	1.07	4.64	130.2		5.6	112.9	5.7	1	3.97536			0	1.27715	70.6208	70.6208	1	3.97536
425361	61	1	14	165	60.6	22.3	101	66	4.51	5.03	1.22			11.7	23.2	5.02	103.48	4.99	0	2.13279			0	1.17059	70.6244	70.6244	0	2.13279
83356	38	2	5	157	51	20.7	140	67	5.51	4.6	1.9	1.55	2.29	14	25	4.02	93	5.4	0	3.00616			0	1.05204	70.6252	70.6252	0	3.00616
226659	38	2	5	156	56	23	108	67	4.77	4.5	1.1	1.53	2.45	15	12	4.23	93	5.3	0	2.07529			0	1.05204	70.6252	70.6252	0	2.07529
436175	75	1	8	172.6	77.8	26.1	130	75	5	5.68	1.02	1.21	3.71	16.1		6.5	95.4	5.03	0	3.06913	3	3	0	1.07919	70.6264	70.6264	0	3.06913
367778	75	1	8	155	47.5	19.8	140	100	5.47	6.11	1.14		3.76	25	27		95.4	6.2	1	2.7488	3	3	0	1.07919	70.6264	70.6264	1	2.7488
300674	65	1	2	165	68	25	115	86	5.57	5.93	2.16	1.1	3.66	16.4		5.86	101.1	5.4	0	4.33402	1	3	0	1.14367	70.6284	70.6284	0	4.33402
496455	62	2	4	160.5	57.4	22.3	105	61	5.4	5.18	0.7	1.47	3.19	19.4		5.73	80.9	5.6	1	2.20123			0	0.915158	70.6299	70.6299	1	2.20123
183348	73	1	2	164	64	23.8	137	55	5.22	4.53	1.29	1.3	2.38	20.7	43.1	8.11	96.5	5.7	1	2.92129			0	1.09163	70.6389	70.6389	1	2.92129
44169	41	1	7	173.5	80.5	26.74	135	81	4.8					18		6.9	116.2	4.91	0	5.00479			0	1.31448	70.6394	70.6394	0	5
199749	44	2	2	162	56	21.3	100	74	4.46	3.99	0.4	1.46	2.16	13.1		6.01	89.8	5.31	0	2.96509			0	1.01584	70.6408	70.6408	0	2.96509
488814	34	1	5	177	73	23.3	122	72	4.78	4.3	0.6			11	21	4.37	121	5	0	2.69405			0	1.36878	70.6531	70.6531	0	2.69405
1722	67	1	4	178.5	76.5	24	132	82	5.22	4.11	0.88			16.3		4.23	99.9	5.3	0	4.08214			0	1.13009	70.6565	70.6565	0	4.08214
92745	70	2	9	160.8	68	26.3	122	60	5.44	6.36	2.17	1.14	4.3	24.8		5.06	77.2	5.6	1	2.17933			0	0.873303	70.6616	70.6616	1	2.17933
499357	82	2	5	155	57	23.7	165	78	4.46	3.8	1	1.04	2.16	16	25	5.99	72	5.3	0	3.75633			0	0.81448	70.6674	70.6674	0	3.75633
533171	82	2	3	149.5	79.5	35.6	145	87	4.57	5.32	4.39	0.88	2.6	18.7		3.71	72	4.79	0	2.00958	3	3	0	0.81448	70.6674	70.6674	0	2.00958
203799	84	1	2	167	63	22.6	148	89	5.25	4.37	2.39			14.7	28.7	7.14	90.5	5.27	0	2.91034			0	1.02376	70.6674	70.6674	0	2.91034
583609	76	1	3	156	62	25.5	138	68	5.33	5.75	2.15	1.31	3.6	17.5		3.93	94.8	5.7	1	2.18207	3	3	0	1.0724	70.6695	70.6695	1	2.18207
355364	78	1	4	170	75	26	139	87	5.46	5.34	1.34	1.1	3.53	21.8	21.2	6.51	93.7	5.4	0	2.96235			0	1.05995	70.6746	70.6746	0	2.96235
612744	51	1	8	169	61.2	21.3	112	81	5.1	4.54	2.76	1.28	2.33	15		5.6	109.6	5.18	0	2.97878	3	2	0	1.23982	70.6753	70.6753	0	2.97878
384760	51	1	3	173.5	71.6	23.8	148	85	5.42	4.27	1.61	0.82	2.65	22.8		5.38	109.6	5.45	0	2.51061	1	3	0	1.23982	70.6753	70.6753	0	2.51061
207498	66	2	5	156	53	21.8	110	52	5.22	6.1	0.6	1.51	3.74	16		6.15	79	4.9	0	3.1102			0	0.893665	70.6764	70.6764	0	3.1102
598773	60	2	4	167.5	55.6	19.8	119	74	4.45	6.19	0.8	2.33	3.32	54	59.4	6.24	81.8	5	0	2.81725			0	0.925339	70.6767	70.6767	0	2.81725
261830	39	1	3	172.5	48.5	16.3	87	67	4.63	4.1	1.04	1.28	2.13	9.1		5.55	117.5	4.77	0	2.0835	3	3	0	1.32919	70.6809	70.6809	0	2.0835
444855	77	2	13	159.5	55.7	21.9	119	59	4.84	7.75	2.91	1.46	5.35	20.8		6.71	74.1	4.84	0	3.14579			0	0.838235	70.6911	70.6911	0	3.14579
131725	77	2	2	161	58	22.4	148	89	5.12	4.05	1.73			11.2	18.1	5.28	74.1	5.4	0	2.05339			0	0.838235	70.6911	70.6911	0	2.05339
300366	60	1	5	170	82	28.4	146	91	4.53	5.1	1.2			36	35	5.16	104	5.4	0	3.96988	3	2	1	1.17647	70.6922	70.6922	0	3.96988
150517	60	1	5	176	92	29.7	124	71	5.57	4.8	1.1	1.6	2.54	37	27	3.62	104	6.2	1	3.92608	1	3	0	1.17647	70.6922	70.6922	1	3.92608
681962	60	1	2	167	61	21.9	144	94	4.54	5.76	1.65	0.87	3.91	21		4.51	104	5.3	0	3.4141			0	1.17647	70.6922	70.6922	0	3.4141
27759	60	1	5	170	71	24.6	116	75	4.74	4.6	1.2	1.59	2.71	25	28	5.01	104	4.8	0	3.17317			0	1.17647	70.6922	70.6922	0	3.17317
65456	60	1	5	170	79	27.3	103	68	4.74	4	1.7	1.28	2.44	23	24	3.43	104	4.8	0	2.96783			0	1.17647	70.6922	70.6922	0	2.96783
545536	60	1	5	175	93	30.4	129	82	5.23	4.3	1.5		2.61	25		4.97	104	4.8	0	2.91581			0	1.17647	70.6922	70.6922	0	2.91581
590713	60	1	5	176	70.5	22.8	130	75	5.02	3.9	1	1.31	2.35	19	21	4.34	104	5.07	0	2.71321	3	3	0	1.17647	70.6922	70.6922	0	2.71321
399604	60	1	5	170	60	20.8	88	66	5.2	4.72	2.82	1.58	2.7	29	19	5.5	104	6.2	1	2.06434			0	1.17647	70.6922	70.6922	1	2.06434
478346	60	1	6	182	74.5	22.5	127	82	5.1	5.16	0.72			26.7		5.4	104	4.91	0	2.01232			0	1.17647	70.6922	70.6922	0	2.01232
425223	83	1	5	160	74	28.9	135	115	5.3	5.1	0.7	1.42	2.89	21	27	6.29	91	5.4	0	2.85558			0	1.02941	70.6927	70.6927	0	2.85558
154637	72	1	5	170	65	22.5	143	82	5.25	4.71	0.79	1.48	2.86	21	27	4.1	97	6.6	1	2.04791			0	1.09729	70.6934	70.6934	1	2.04791
15900	69	1	8	170	54.5	18.9	137	82	5.06	4.47	1.54		2.74	11.7	17.7	4.1	98.7	4.92	0	2.04791	3	3	0	1.11652	70.6971	70.6971	0	2.04791
407274	65	1	5	189	85	23.8	137	77	5.16	5.1	1.1	1.37	3.38	12	22	5.3	101	5.2	0	3.75359			0	1.14253	70.713	70.713	0	3.75359
265440	65	1	5	171	87	29.8	122	61	4.57	4	8.7	1.12	2.57	31	25	4.83	101	5.1	0	3.74538			0	1.14253	70.713	70.713	0	3.74538
245979	70	1	4	171	69.7	23.8	106	63	5.02	7.31	0.96	1.33	4.92	17.9		6.27	98.1	5.2	0	2.74333			0	1.10973	70.7221	70.7221	0	2.74333
43982	67	2	9	162.3	56.2	21.3	120	63	5.01	4.87	1.12	1.47	2.72	16.5		4.49	78.5	5.1	0	2.9295			0	0.888009	70.7229	70.7229	0	2.9295
214845	66	1	9	180.5	66.9	20.5	105	75	4.6	4.15	0.99	1.34	2.31	14.7	24.1	5.08	100.4	5.4	0	3.94251			0	1.13575	70.7261	70.7261	0	3.94251
660590	79	1	2	165	66	24.2	157	102	5.26	6.26	2.59	1.78	3.18	19.9		6.61	93.1	5.4	0	5.295			0	1.05317	70.7275	70.7275	0	5
175219	37	1	4	189	90.4	25.3	115	70	4.29	6.12	1.04	1.31	3.66	108		4.47	118.8	4.96	0	3.0089			0	1.34389	70.7329	70.7329	0	3.0089
142615	85	2	11	156.5	62.3	25.4	164	96	4.81	5.5	1.89			19.9	28.8	5.83	70.7	5.3	0	2.99795	3	3	0	0.799774	70.7362	70.7362	0	2.99795
396244	45	1	9	170.5	84.7	29.1	118	78	5.52	5.56	2.11			19.3		7.75	113.4	5	0	3.31828	1	3	0	1.28281	70.7394	70.7394	0	3.31828
565040	81	1	5	170	77	26.6	141	78	4.5	2.5	1	0.8	1.16	30	24	5.01	92	6	1	2.97331			0	1.04072	70.751	70.751	1	2.97331
266808	81	1	5	166	56	20.3	164	72	5.54	5	0.6	1.56	3.09	12	24	6.19	92	5.9	1	2.02053			0	1.04072	70.751	70.751	1	2.02053
402423	84	1	2	171	75	25.6	113	87	4.73	4.32	0.84	1.43	2.3	12.9		4.63	90.4	5.53	0	4.08761			0	1.02262	70.762	70.762	0	4.08761
31195	75	2	11	160	59.6	23.3	174	50	3.83	5.54	1.51			18.9		4.59	74.9	4.6	0	3.73443			0	0.847285	70.7658	70.7658	0	3.73443
542491	78	1	13	169.5	70	24.4	145	86	5.41	3.83	0.95	1.64	2.16	17.1		6.78	93.6	5.4	0	3.1102	3	3	0	1.05882	70.766	70.766	0	3.1102
333451	90	1	4	162	70	26.7	124	73	4.11	6.1	2.59	1.34	3.83	24.1	28	6.39	87.3	4.2	0	2.2642			0	0.987557	70.7672	70.7672	0	2.2642
628085	40	1	2	170	66	22.8	172	112	4.12	4.59	0.94	1.5	2.8	15.4		6.59	116.7	4.5	0	4.09856			0	1.32014	70.7687	70.7687	0	4.09856
50964	68	2	5	165	67	24.6	122	68	4.36	4.7	1.5	1.3	2.92	15	27	4.53	78	5	0	3.86311			0	0.882353	70.7729	70.7729	0	3.86311
529558	68	2	5	156	50	20.5	129	79	5.42	4.47	1.23	1.49	2.12	27	27	5.65	78	5.5	0	2.17385			0	0.882353	70.7729	70.7729	0	2.17385
316250	68	2	5	157	67	27.2	137	78	4.8	5.66	1.52	1.7	3.29	17	18	6.5	78	5	0	2.09172			0	0.882353	70.7729	70.7729	0	2.09172
30839	61	1	8	174	75.5	24.9	147	96	5.2	4.23	1.4			23		5.4	103.3	5.7	1	3.31828	3	2	0	1.16855	70.7733	70.7733	1	3.31828
502190	61	1	4	163.5	70	26.2	127	74	5.17	5.66	4.54	0.98	3	16.2	22.3	4.23	103.3	5	0	2.06434			0	1.16855	70.7733	70.7733	0	2.06434
360308	50	1	7	171.5	82.5	28	102	73	4.3	3.34	1.7			43		5.1	110.1	4.83	0	5.06502			0	1.24548	70.7826	70.7826	0	5
667382	69	1	4	174	71.6	23.6	107	70	4.76	6.82	1.24			28.7	34.2	6.71	98.6	5.3	0	3.99726			0	1.11538	70.7838	70.7838	0	3.99726
392862	44	1	5	182	69.9	21.1	97	62	4.3	5.4	0.5	1.89	2.56	22		5.7	114	4.6	0	3.90691	1	3	0	1.28959	70.7846	70.7846	0	3.90691
66071	66	2	9	158	61.3	24.6	133	77	5.23	6.33	1.06			18.6	30.8	4.75	78.9	5.6	1	2.96235			0	0.892534	70.7848	70.7848	1	2.96235
255661	41	1	9	168.6	65.1	22.9	125	72	4.79	5.76	1.35	1.36	3.46	19.2	20.6	3.85	116	5.38	0	3.28542			0	1.31222	70.7867	70.7867	0	3.28542
26440	64	1	7	167	60.5	21.7	107	70	4.7	4.68	1.03	1.51	3.11	18.7		8	101.5	4.81	0	2.16016			0	1.14819	70.7872	70.7872	0	2.16016
47742	64	1	9	176	83.9	27.1	164	72	5.51	4.86	0.93	1.09	3.1	18.4		8.75	101.5	5.4	0	2.10815			0	1.14819	70.7872	70.7872	0	2.10815
366220	56	2	4	165	62.5	23	103	61	4.5	5.7	1.25	1.73	3.38	20.3		4.91	83.6	4.28	0	3.3922			0	0.945701	70.8013	70.8013	0	3.3922
2108	77	2	5	156	50	20.5	132	89	4.84	4.4	1.8	1.53	2.19	22	24	5.07	74	6.5	1	3.86311			0	0.837104	70.8067	70.8067	1	3.86311
78448	74	2	11	157.2	82.9	33.5	159	94	4.45	4.76	2.53			12.8		5.03	75.3	5.1	0	3.26078			0	0.85181	70.8069	70.8069	0	3.26078
643702	64	2	8	160	55.5	21.7	128	82	5.3	6.3	1.3	1.56	3.89	16		7.4	79.8	5.77	1	2.0178			0	0.902715	70.8078	70.8078	1	2.0178
212902	70	1	5	171	70	23.9	122	88	4.7	4.1	1	1.34	2.38	23	27	4.89	98	5.4	0	3.09103			0	1.1086	70.8094	70.8094	0	3.09103
51058	70	1	5	175	87	28.4	116	76	5.52	3.9	1.2		2.26	15		5.18	98	5.5	0	2.64203			0	1.1086	70.8094	70.8094	0	2.64203
671368	38	1	5	163	74	27.9	119	84	5.39	5.9	4.5	1.34	4.31	29		5.08	118	5.4	0	3.02533			0	1.33484	70.8143	70.8143	0	3.02533
524561	86	1	11	156	64.5	26.5	161	86	5	4.92	2.43			12	17.7	5.59	89.3	5.23	0	2.09446			0	1.01018	70.8161	70.8161	0	2.09446
469977	79	1	5	168	61	21.6	188	94	4.75	5.8	1	1.64	3.23	24	48	5.77	93	5.6	1	3.86585			0	1.05204	70.8196	70.8196	1	3.86585
144278	79	1	2	170	82	28.4	122	68	4	6	1			21	29	5	93	4.92	0	2.98973			0	1.05204	70.8196	70.8196	0	2.98973
455417	30	2	7	159.5	79	31.1	202	117	5.3	5.13	3.69			23.4		7.8	97.2	5.01	0	2.13005			0	1.09955	70.8197	70.8197	0	2.13005
459637	67	2	8	151	52	22.8	108	70	5.1	6.02	3.81			32		6.9	78.4	4.8	0	3.54278			0	0.886878	70.8321	70.8321	0	3.54278
547422	29	1	2	182	98	29.6	114	79	3.39	5.49	1			18.7		6.39	124.3	4.92	0	3.03901			0	1.40611	70.8345	70.8345	0	3.03901
190224	58	2	4	156.5	47	19.2	115	66	4.88	4.35	0.81			16.2	20.8		82.6	4.6	0	4.37235			0	0.934389	70.8375	70.8375	0	4.37235
149451	68	1	2	173	78	26.1	154	99	4.88	4.96	1.15	1.29	3.22	16.6		4.74	99.1	4.6	0	3.21697			0	1.12104	70.8479	70.8479	0	3.21697
11717	68	1	11	158.1	56.1	22.4	104	61	4.08	5.4	1.84			12.3		5.08	99.1	4.7	0	2.54073	1	3	0	1.12104	70.8479	70.8479	0	2.54073
642468	48	1	9	171.5	78.9	26.8	149	97	5.2	4.7	1.77			27.2		5	111.3	4.92	0	2.71321			0	1.25905	70.8487	70.8487	0	2.71321
61335	76	1	2	173	71	23.7	122	76	4.97	5.63	0.81	1.36	3	10.5	20.9	5.03	94.6	5.4	0	3.78645			0	1.07014	70.8503	70.8503	0	3.78645
262211	76	1	2	178	67	21.1	118	94	5.48	5.24	1.78	1.62	3.06	18.6		7.5	94.6	4.5	0	3.18686			0	1.07014	70.8503	70.8503	0	3.18686
460243	74	1	2	155	61	25.4	112	73	4.47	5.7	1.46	1.33	3.45	24.8		5.29	95.7	5.5	0	4.02464	1	3	0	1.08258	70.8546	70.8546	0	4.02464
257279	50	1	5	173	68	22.7	112	78	4.21	6.9	0.7			20	20	5.47	110	5.1	0	4.19986			0	1.24434	70.8605	70.8605	0	4.19986
679127	50	1	5	183	77	23	129	92	4.32	4.9	1.9			17	19	5.96	110	5.2	0	2.9514			0	1.24434	70.8605	70.8605	0	2.9514
407913	63	1	5	169	71	24.9	127	84	4.99	5	1	1.3	3.23	13	27	5.07	102	5.3	0	3.7755			0	1.15385	70.8636	70.8636	0	3.7755
617248	63	1	5	171	83	28.4	147	77	5.57	4.7	0.8	1.72	2.67	12	19	3.66	102	5.6	1	2.84736			0	1.15385	70.8636	70.8636	1	2.84736
628543	35	1	5	170	70	24.2	120	74	5.11	3.2	0.6			51	33	5.98	120	5.4	0	3.08282			0	1.35747	70.8666	70.8666	0	3.08282
328637	35	1	5	173	78	26.1	113	74	4.91	6.4	2.5	1.37	3.9	47	39	5.91	120	5.2	0	2.13005			0	1.35747	70.8666	70.8666	0	2.13005
453619	58	1	5	175	79	25.8	128	100	4.75	4.3	1.2	1.15	2.59	49	31	5.12	105	4.9	0	3.76728			0	1.18778	70.867	70.867	0	3.76728
524224	58	1	5	166	74	26.9	101	68	5	4.6	0.6		3.21	17		6.22	105	5.2	0	2.9295			0	1.18778	70.867	70.867	0	2.9295
452921	58	1	5	175	76	24.8	117	86	5.32	5.1	2.2		3.21	19		3.89	105	5.7	1	2.91581			0	1.18778	70.867	70.867	1	2.91581
648142	72	1	2	166	66	24	158	76	4.93	4.77	1.65	1.27	2.39	54.3		7.75	96.8	4.76	0	2.99247	3	3	0	1.09502	70.8702	70.8702	0	2.99247
326964	69	1	7	170.5	65	22.4	156	95	5.3	4.56	1.01	1.25	2.19	13		3.5	98.5	5.2	0	2.987			0	1.11425	70.8708	70.8708	0	2.987
141161	64	1	11	166	67.3	24.4	128	85	5.12	4.74	1.04	1.84	2.57	15.8	19.8	5.63	101.4	5	0	2.25051			0	1.14706	70.8717	70.8717	0	2.25051
511017	47	2	5	164	73	27.1	125	67	5.48	6.1	1.1	1.8	3.71	12	20	5.02	88	5.4	0	2.0616			0	0.995475	70.8832	70.8832	0	2.0616
245280	70	2	5	160	57.9	22.6	134	67	4.9	4.3	1.6	1.3	2.5	14	24	3.17	77	5.6	1	3.08008			0	0.871041	70.8837	70.8837	1	3.08008
501364	60	2	2	168	59	20.9	124	82	3.58	3.31	1.64			40.6	34.4	4.47	81.6	5	0	4.52567			0	0.923077	70.8864	70.8864	0	4.52567
49244	60	2	11	153.4	58.7	24.9	120	78	5.39	4.86	1.62			31.8	28.9	4.16	81.6	5.4	0	2.4011			0	0.923077	70.8864	70.8864	0	2.4011
377702	66	2	9	157.5	77.4	31.2	122	73	5.17	6.3	1.34			33.9	33.3	5.15	78.8	5.4	0	2.96235			0	0.891403	70.8935	70.8935	0	2.96235
558348	70	1	2	173	86	28.7	143	98	4.47	4.01	0.61	1.52	2.08	27.3		4.21	97.9	5.4	0	5.04312			0	1.10747	70.8969	70.8969	0	5
317092	45	2	5	158	51	20.4	101	60	4.74	4.7	0.8			13	14	2.99	89	4.8	0	2.91307			0	1.00679	70.9099	70.9099	0	2.91307
669125	45	2	5	152	64	27.7	114	75	5.47	4.3	0.7			17		4.76	89	5.6	1	2.90486			0	1.00679	70.9099	70.9099	1	2.90486
551018	79	1	9	166	62.2	22.6	127	68	4.57	4.78	1.23			20.8		5.97	92.9	5.82	1	2.08898			0	1.0509	70.9118	70.9118	1	2.08898
229556	64	2	4	147	40	18.5	103	62	4.36	4.96	1.1	2.3	2.39	16.5		4.06	79.7	3.9	0	2.74606			0	0.901584	70.9153	70.9153	0	2.74606
594256	68	1	5	178	89	28.1	132	88	4.66	5.2	1.5	1.3	3.19	13	20	4.49	99	5.5	0	3.75359			0	1.11991	70.9345	70.9345	0	3.75359
273783	68	1	5	182	73	22	122	82	5.41	4.13	1.9	1.55	2.14	10	16	6.24	99	5.7	1	2.01232	2	2	0	1.11991	70.9345	70.9345	1	2.01232
51085	60	1	7	179	80	25	125	95	4.5	7.02	2.05	1.61	4.43	17		6.6	103.7	4.7	0	2.9514			0	1.17308	70.9397	70.9397	0	2.9514
322790	53	1	5	170	80	27.7	134	87	5.1	4.9	3.2			28	23	7.48	108	5	0	4.85695			0	1.22172	70.9405	70.9405	0	4.85695
345928	53	1	3	164	73.5	27.3	127	84	4	4	1	0	2	35	27	5	108	5.53	0	4.07392	3	3	0	1.22172	70.9405	70.9405	0	4.07392
429363	53	1	5	174	75	24.8	124	84	5.31	4.5	1.5	1.12	2.82	35		5.44	108	5.6	1	3.04723			0	1.22172	70.9405	70.9405	1	3.04723
259365	76	1	7	169	83	29.1	120	70	5.5	3.46	0.55	0.96	2.13	22		5.5	94.5	5.61	1	4.68446			0	1.069	70.941	70.941	1	4.68446
590842	76	1	9	170.9	70.1	24	133	77	5.15	6.34	2.68			19.8		6	94.5	5.9	1	3.78645			0	1.069	70.941	70.941	1	3.78645
518473	58	2	9	166.5	79.1	28.5	94	59	5.58	4.77	2.11			10.6			82.5	5.45	0	2.65845			0	0.933258	70.9414	70.9414	0	2.65845
404675	67	2	3	156.5	65.5	26.7	138	96	4.65	4.49	1.26			31.3		5.97	78.3	4.87	0	2.03149	3	3	0	0.885747	70.9416	70.9416	0	2.03149
674043	71	2	2	149	54	24.3	155	93	4.73	6.82	2.22	1.26	4.39	15.4		3.81	76.5	5.1	0	4.02464	3	3	0	0.865385	70.9446	70.9446	0	4.02464
586615	58	1	2	174	87	28.7	129	79	4.86	4.52	4.99	1.06	2.23	24.2	24.2	5.95	104.9	4.8	0	3.8412			0	1.18665	70.9488	70.9488	0	3.8412
182289	72	1	7	176	78.5	25.3	134	79	4.8	4.49	1.22			11.5		7.4	96.7	4.85	0	2.09172			0	1.09389	70.9589	70.9589	0	2.09172
33020	59	2	8	159.3	75	29.6	150	85	5.2	4.73	5.49	1.25	2.92	24.2		5.8	82	5.31	0	2.08624	3	3	0	0.927602	70.9649	70.9649	0	2.08624
506825	59	2	5	156	55	22.6	99	68	4.8	4.7	0.7		2.63	13		3.65	82	5.35	0	2.02053			0	0.927602	70.9649	70.9649	0	2.02053
207423	75	1	2	166	67	24.3	145	77	3	6	1			19	30	4	95	4.4	0	4.00821			0	1.07466	70.9864	70.9864	0	4.00821
71401	75	1	5	171	67	22.9	174	85	4.87	3.7	0.9	1.31	1.76	9		7.74	95	5.6	1	2.98973			0	1.07466	70.9864	70.9864	1	2.98973
90997	68	2	2	152	48	20.8	127	63	4.02	5.54	1.28	1.84	3.18	19.7		7.75	77.8	5.2	0	4.65435			0	0.88009	70.9931	70.9931	0	4.65435
71683	66	2	11	159.1	53.8	21.3	152	89	5.16	5.06	2.59	1.25	2.61	18		4.87	78.7	5.4	0	2.0178			0	0.890271	71.0025	71.0025	0	2.0178
4144	48	1	6	169	71.5	25.03	112	72	5.1	4.87	1.85			59		5.1	111.1	5.5	0	4.95825			0	1.25679	71.003	71.003	0	4.95825
39548	48	1	6	173.5	81	26.9	121	82	4.9	4.1	1.89	1.25	2.31	37		4.2	111.1	4.14	0	3.75633			0	1.25679	71.003	71.003	0	3.75633
443362	56	2	2	160	52	20.3	110	72	3.89	7.87	1.27	1.65	5.07	23.5		5.03	83.4	4.3	0	4.04107			0	0.943439	71.0068	71.0068	0	4.04107
194701	56	2	12	158	49.9	20	101	60	5.3	5.84	0.79	1.99	3.62	11.2		4.6	83.4	5.32	0	2.01232			0	0.943439	71.0068	71.0068	0	2.01232
480848	72	2	5	166	60	21.8	128	64	5.53	6.3	2.8	1.66	3.4	12	17	6.11	76	6.5	1	3.84942			0	0.859729	71.0091	71.0091	1	3.84942
288114	72	2	5	158	65	26	147	63	5.57	4.6	1.5	1.25	3.08	27	26	4.12	76	5.8	1	3.77002			0	0.859729	71.0091	71.0091	1	3.77002
286478	61	2	10	159.5	66.2	26	159	89	5.01	5.08	0.71	1.5	2.34	11	24	5.1	81	5.31	0	2.83915	3	3	0	0.91629	71.0215	71.0215	0	2.83915
600955	61	1	5	166	58	21	111	66	4.86	6.7	1.2	1.84	4.26	23		7.18	103	4.8	0	2.42026			0	1.16516	71.0228	71.0228	0	2.42026
627791	61	1	5	171	87	29.8	92	72	5.19	5.7	1	1.48	3.43	11		3.99	103	5.1	0	2.22313	3	1	0	1.16516	71.0228	71.0228	0	2.22313
425531	61	1	5	166	85	30.8	138	79	4.73	5.32	1.4	1.86	2.71	25	26	4.9	103	4.67	0	2.00684			0	1.16516	71.0228	71.0228	0	2.00684
585364	62	1	7	170.5	70	24.08	123	77	5.5	6.29	1.09	1.3	3.72	24		6.2	102.4	5.3	0	5.41547	1	3	0	1.15837	71.026	71.026	0	5
575753	58	1	9	167.5	55.7	19.9	104	70	4.51	5.08	1.1	1.58	3.01	12.4		4.91	104.8	5	0	4.95825			0	1.18552	71.0307	71.0307	0	4.95825
195492	76	1	11	166.5	73	26.3	169	89	4.29	5.05	0.86			14.3	28.5	9	94.4	4.51	0	2.02875			0	1.06787	71.0319	71.0319	0	2.02875
610122	74	1	13	155	57	23.7	146	91	5.15	4.39	1.09	1.39	2.29	8.4		5.6	95.5	4.4	0	2.01506	3	3	0	1.08032	71.0342	71.0342	0	2.01506
320342	64	1	2	172	77	26	113	76	3.67	4.07	0.82	0.95	2.12	14.4	24.4	6.55	101.2	4.26	0	3.06092			0	1.1448	71.0412	71.0412	0	3.06092
639594	81	2	4	156	59	24.1	111	55	5.52	6.63	1.49	1.36	3.94	24	25.5	7.36	72.1	4.6	0	2.62286			0	0.815611	71.0461	71.0461	0	2.62286
144862	65	2	4	150	45	20	98	76	4.99	6.38	1.15			13.2		6.78	79.1	5.2	0	2.97604			0	0.894796	71.0658	71.0658	0	2.97604
356101	66	1	5	174	72	23.8	115	65	5.51	3.9	1.2	0.83	2.65	16	20	5.29	100	5.4	0	3.75633			0	1.13122	71.0685	71.0685	0	3.75633
456160	66	1	5	165	62	22.8	141	86	4.96	4.5	0.6	1.37	2.53	18	29	4.62	100	5.6	1	3.07187			0	1.13122	71.0685	71.0685	1	3.07187
521369	66	1	5	170	68	23.5	102	58	4.03	5.8	1.2	1.48	3.61	11	19	4.54	100	4.9	0	2.89117			0	1.13122	71.0685	71.0685	0	2.89117
174394	36	2	9	163	60.3	22.7	104	65	5.2	4.16	0.58	0.97	2.18	37.6		4.51	93.6	3.97	0	2.11088			0	1.05882	71.0693	71.0693	0	2.11088
174122	46	1	2	175	84	27.43	109	79	4.59	5.82	0.93	1.08	3.77	19.3		5.02	112.3	5.19	0	3.36208			0	1.27036	71.0776	71.0776	0	3.36208
607001	46	1	13	173.5	74.6	24.8	89	53	4.66	5.15	1.36	1.19	2.58	23.2		4.73	112.3	4.2	0	2.02053	1	3	0	1.27036	71.0776	71.0776	0	2.02053
439426	77	1	7	169	56	19.6	132	87	5.1	4.78	1.13	1.66	2.61	16.4	21.4	6.8	93.8	4.49	0	2.05613			0	1.06109	71.081	71.081	0	2.05613
319494	73	1	5	166	66	24	132	77	5.11	5.3	2.1	1.47	2.99	13	22	7.15	96	5.8	1	3.15948			0	1.08597	71.0843	71.0843	1	3.15948
420230	96	1	5	159.5	66	25.9	134	78	5.18	4.48	1.08	1.03	2.89	19	24	4.67	84	4.77	0	2.84736			0	0.950226	71.0848	71.0848	0	2.84736
54611	79	2	3	154	57	24	118	98	4.59	5.69	1.3	1.84	2.94	10.8		4.55	72.9	4.8	0	2.00137	3	3	0	0.824661	71.0957	71.0957	0	2.00137
64037	59	1	2	176	83	26.8	130	80	4.65	5.72	1.92	0.8	4.2	19.7	24.3	4.37	104.1	5.2	0	3.65229	1	1	0	1.1776	71.1078	71.1078	0	3.65229
21005	62	1	3	175	70.5	23	89	64	3.8	5	3.09	1.11	3.22	29.5	24.8	5.85	102.3	4.82	0	2.98426	1	3	0	1.15724	71.11	71.11	0	2.98426
525799	58	1	4	178	74.5	23.5	111	78	4.88	5.3	1.3			19.2	20.5	4.85	104.7	4.2	0	4.01095			0	1.18439	71.1128	71.1128	0	4.01095
579680	37	2	5	161	57	22	95	67	4.61	3.27	0.43	1.37	1.73	20	28	4.33	93	5.2	0	4.47365	3	3	0	1.05204	71.1231	71.1231	0	4.47365
179635	37	2	5	151	51	22.4	105	66	4.29	4.1	1.1			20	22	5.68	93	5.1	0	3.61944			0	1.05204	71.1231	71.1231	0	3.61944
384270	65	1	7	166	53.5	19.4	96	58	4.4	4.32	0.49	1.22	2.47	11		6.8	100.5	4.7	0	4.00274			0	1.13688	71.1389	71.1389	0	4.00274
322954	65	1	2	175	83	27.1	121	89	5.11	4.47	0.75	1.01	2.65	24.5		7.11	100.5	5.5	0	2.19302			0	1.13688	71.1389	71.1389	0	2.19302
626184	51	1	5	173	75	25.1	137	90	4.59	4.2	1.7			23		7.64	109	5.1	0	2.38741			0	1.23303	71.1463	71.1463	0	2.38741
680066	74	2	5	159	59	23.3	144	83	5	5.2	1.8	1.35	3.43	13		6.24	75	5.5	0	3.06366			0	0.848416	71.1497	71.1497	0	3.06366
3180	74	2	5	154	62	26.1	134	75	4.7	4.7	4.6			16	22		75	4.4	0	2.39014			0	0.848416	71.1497	71.1497	0	2.39014
664191	66	1	2	158	54	21.6	125	87	3.7	5.76	2.04			20.3	27.9	6.15	99.9	5.7	1	4.52567			0	1.13009	71.1546	71.1546	1	4.52567
500131	66	1	2	173	85	28.4	127	84	3.79	5.07	3.76			31.2		5.68	99.9	4.1	0	4.03285			0	1.13009	71.1546	71.1546	0	4.03285
607153	69	2	4	147	60	27.8	178	94	4.7	5.5	2.07	1.1	3.63	29.1	29.4	6.7	77.2	4.6	0	3.47159			0	0.873303	71.1597	71.1597	0	3.47159
514978	54	1	14	167.5	73.7	26.3	112	72	5.59	3.97	2.37	0.32	1.98	59		5.11	107.1	4.6	0	2.28337			0	1.21154	71.1608	71.1608	0	2.28337
344366	52	2	9	163.5	55.3	20.7	132	97	5.12	4.45	1.3	1.89	2.29	12.5		4.39	85.2	5.1	0	2.01232			0	0.963801	71.1675	71.1675	0	2.01232
453071	71	2	9	167.7	74.9	26.6	132	76	5.07	4.06	1.47			14.1		6.08	76.3	5.14	0	2.03149			0	0.863122	71.1696	71.1696	0	2.03149
342202	77	1	4	168	61	21.6	128	82	5.21	5.02	1.36	1.26	2.87	28.5		5.95	93.7	4.4	0	2.91855			0	1.05995	71.1728	71.1728	0	2.91855
61448	77	1	2	162	62	23.6	130	75	5.14	6.07	0.99	1.22	3.71	20.2		5.98	93.7	5.91	1	2.51335	3	3	0	1.05995	71.1728	71.1728	1	2.51335
74435	65	2	5	158	54.5	21.8	126	77	5.1	5.64	0.82	1.65	3.15	15	19	5.55	79	5.4	0	4.05202			0	0.893665	71.1746	71.1746	0	4.05202
651352	65	2	4	156	54	22.1	130	74	4.85	4.68	1.16	1.08	2.83	19.3		3.54	79	5.1	0	2.86105			0	0.893665	71.1746	71.1746	0	2.86105
164347	38	1	2	185	105	30.68	132	83	3.87	5.77	2.5	0.81	3.5	60.9		6.24	117.5	5.09	0	2.69405			0	1.32919	71.1791	71.1791	0	2.69405
69648	59	1	7	179.5	86.5	26.85	119	71	5.4	6.37	1.71	1.18	3.87	49		4.9	104	4.6	0	5.70568			0	1.17647	71.1905	71.1905	0	5
22476	59	1	5	173	77	25.6	132	79	5.27	6.7	1.8	1.54	4.43	19	18	4.18	104	4.9	0	3.50171			0	1.17647	71.1905	71.1905	0	3.50171
312240	59	1	5	171	68	23.3	150	117	5.05	4.8	1.4	1.38	2.95	31	22	5.49	104	5.3	0	3.49897			0	1.17647	71.1905	71.1905	0	3.49897
383728	59	1	5	175	76	24.8	141	86	4.93					23			104	4.7	0	2.99795			0	1.17647	71.1905	71.1905	0	2.99795
452048	59	1	5	170	65	22.5	103	73	5.31	4.1	1.1		2.6	14		3.52	104	5.2	0	2.92402			0	1.17647	71.1905	71.1905	0	2.92402
654139	59	1	5	174	76	25.1	97	68	4.66	4	0.7		2.28	12		6.42	104	5.1	0	2.91855			0	1.17647	71.1905	71.1905	0	2.91855
294410	71	1	5	160.5	65	25.2	111	73	5.39	4.65	1.1	1.34	2.52	29	25	4.14	97	5.6	1	4.88706			0	1.09729	71.1918	71.1918	1	4.88706
487796	71	1	5	177	59	18.8	85	63	4.65	3.8	0.7	1.47	2.18	10	23	5.54	97	5.1	0	4.12047			0	1.09729	71.1918	71.1918	0	4.12047
627772	71	1	5	171	82	28	141	100	5.35	4.6	1.2	1.34	2.77	21	24	3.46	97	6.1	1	2.88843			0	1.09729	71.1918	71.1918	1	2.88843
585301	63	1	8	174.5	72	23.6	107	86	5.4	5.42	1.58			15		5.9	101.6	6.2	1	3.30185	3	3	0	1.14932	71.2013	71.2013	1	3.30185
195988	57	1	9	156.4	55.4	22.6	119	70	5.14	3.63	2.18	1	1.81	21.4	30.8	6.99	105.2	5.2	0	3.01985			0	1.19005	71.2025	71.2025	0	3.01985
681091	64	1	5	159	57	22.5	193	108	4.72	4.3	0.8	1.16	2.67	12	20	4.04	101	5.7	1	3.7755			0	1.14253	71.2115	71.2115	1	3.7755
348910	64	1	12	178.5	77.7	24.4	145	93	5.58	5.91	1.05			24.5	19.4		101	5.3	0	2.46407			0	1.14253	71.2115	71.2115	0	2.46407
302177	64	1	5	163	70	26.3	154	96	4.79	3.96	1.34	1.23	2.37	13	15	4.81	101	5.3	0	2.05339			0	1.14253	71.2115	71.2115	0	2.05339
650138	70	2	2	166	71	25.8	150	100	4.48	5.48	1.92	1.4	3.06	25.6		4.74	76.7	6.73	1	2.51335	3	3	0	0.867647	71.2193	71.2193	1	2.51335
15858	57	2	8	149	60	27	110	78	5	5.99	1.53			19		5.4	82.7	5	0	3.28268	3	3	0	0.93552	71.2325	71.2325	0	3.28268
520706	84	2	11	148	46.8	21.4	156	68	4.34	5.68	1.86			15.7		5.83	70.7	4.9	0	3.0089	3	3	0	0.799774	71.2348	71.2348	0	3.0089
646199	70	1	2	162	68	25.9	133	86	5.07	4.23	0.68	1.56	2.23	9.5	17.8	5.83	97.5	5.91	1	3.26352			0	1.10294	71.249	71.249	1	3.26352
183038	80	1	5	167	63	22.6	150	65	5.43	4.2	1.8	1.52	2.12	12	31	5.4	92	5.3	0	3.85216			0	1.04072	71.2498	71.2498	0	3.85216
201355	80	1	8	159	72.5	28.7	126	75	5.5	5.8	1.01		3.63	39	46		92	5.36	0	3.7399			0	1.04072	71.2498	71.2498	0	3.7399
576031	80	1	5	166	71	25.8	134	75	5.42	4.7	0.7	1.5	3.03	13	24	5.57	92	6.1	1	2.88569			0	1.04072	71.2498	71.2498	1	2.88569
636992	36	2	4	158	57.5	23	111	59	5.4	5.06	0.47	1.58	2.9	12.2		6.4	93.4	5.1	0	2.03696			0	1.05656	71.2535	71.2535	0	2.03696
578707	67	1	3	170.5	60	20.6	106	73	3.98	5.15	1.11			18.6		5.13	99.2	4.5	0	4.84873	3	3	0	1.12217	71.2603	71.2603	0	4.84873
381905	77	1	4	164	68	25.3	153	87	5.43	4.13	0.78			14.4		5.62	93.6	5.8	1	2.00958			0	1.05882	71.2648	71.2648	1	2.00958
480401	52	2	9	154.5	60.1	25.2	140	75	5.55	3.99	0.8	1.08	2.37	23.5		7.57	85.1	5.01	0	2.00137			0	0.96267	71.2687	71.2687	0	2.00137
80687	69	2	2	151	45	19.7	116	70	4.5	5.26	1.43	1.43	2.85	10.8		6.18	77.1	4.7	0	4.02464			0	0.872172	71.2714	71.2714	0	4.02464
110850	58	1	4	169	68	23.8	90	63	5.18	4.79	1.03	1.68	2.73	30.2		7.15	104.5	4.5	0	3.06092			0	1.18213	71.2775	71.2775	0	3.06092
454550	58	1	2	173	79	26.4	125	86	4.66	5.87	3.06			52.7	30.6	7.31	104.5	5.74	1	2.52977			0	1.18213	71.2775	71.2775	1	2.52977
234818	62	1	8	168.5	72.5	25.5	125	78	5.5	5.38	1.04	1.42	2.91	36		6.7	102.1	5.66	1	5.05681	3	3	0	1.15498	71.2786	71.2786	0	5
461657	71	1	11	169	62	21.6	127	70	5	4.3	1.55			16.3		4.82	96.9	3.92	0	2.01506			0	1.09615	71.2807	71.2807	0	2.01506
119218	49	1	4	170.5	81.5	28	127	83	4.55	4.99	1.71			21	22.8	5.08	110.1	4.4	0	2.34086			0	1.24548	71.2816	71.2816	0	2.34086
577466	63	1	8	171	71	24.3	115	88	5.51	4.6	1.44	1.32	2.5	30	32	5.4	101.5	5.89	1	3.37577	3	3	0	1.14819	71.2862	71.2862	1	3.37577
459515	41	1	2	170	71	24.57	110	73	4.52	5.31	3.78			16.9		5.25	115.3	5.59	0	2.08624			0	1.3043	71.3071	71.3071	0	2.08624
401755	46	1	5	165	70	25.7	157	114	5.2	5.5	2.3	1.29	2.95	45	34	3.47	112	5.7	1	2.91034			0	1.26697	71.3081	71.3081	1	2.91034
424534	69	1	5	172	82	27.7	132	82	4.26	6.6	0.9	1.68	3.84	21	30	5.66	98	5.4	0	3.86585			0	1.1086	71.3085	71.3085	0	3.86585
3341	65	1	12	174.5	73.5	24.1	127	74	5.43	4.63	1.78	1.26	3	22.2		4.79	100.3	5.6	1	2.01232			0	1.13462	71.3106	71.3106	1	2.01232
293323	78	1	5	172	63	21.3	139	66	4.59	4.47	0.9	1.37	2.44	12	16	4.85	93	5.2	0	2.17385			0	1.05204	71.3188	71.3188	0	2.17385
655405	54	1	2	175	81	26.4	135	92	3.95	4.21	2.25	0.91	2.32	15.7	17.5	5.6	106.9	5.6	1	3.99179			0	1.20928	71.322	71.322	1	3.99179
24258	59	1	7	172.5	66	22.18	140	87	4.7	5.14	2.04			17		6	103.8	4.97	0	5.16906			0	1.17421	71.3565	71.3565	0	5
488324	61	1	4	167.5	54.4	19.4	105	60	4.61	5.98	1.48			12.1			102.6	4.7	0	2.99795			0	1.16063	71.358	71.358	0	2.99795
527558	49	1	5	177	80	25.5	136	94	5.4	7.37	5.16	1.8	4.54	40		4.9	110	5.5	0	2.01506			0	1.24434	71.36	71.36	0	2.01506
579499	40	1	4	178	74	23.4	107	66	4.92	3.85	1.08	1.21	2.17	33.8		5.72	115.9	4.4	0	3.7974			0	1.31109	71.3602	71.3602	0	3.7974
613637	62	1	5	173	78	26.1	113	84	4.11	6.5	2.4	2.04	4.03	22	22	4.74	102	5.2	0	4.04654			0	1.15385	71.3632	71.3632	0	4.04654
671834	62	1	5	169	68	23.8	122	83	5.06	3.8	0.5	1.08	2.13	20	21	3.95	102	5.4	0	3.7755			0	1.15385	71.3632	71.3632	0	3.7755
374577	62	1	5	167	64	22.9	116	69	4.8	5.6	1.2	1.21	3.69	18	23		102	5.9	1	2.92402			0	1.15385	71.3632	71.3632	1	2.92402
408256	57	1	5	162	68	25.9	123	84	5.47	3.9	2.3	1.11	2.21	18	24	5.52	105	5.6	1	3.76728			0	1.18778	71.3666	71.3666	1	3.76728
152688	52	2	5	161	65	25.1	92	60	5.56	4.8	0.6	1.79	2.69	12	20	4.39	85	5.1	0	4.04381			0	0.961538	71.3702	71.3702	0	4.04381
188680	52	2	5	170	71	24.6	105	67	4.88	4	0.6	1.1	2.23	13		8.96	85	5.18	0	3.85216			0	0.961538	71.3702	71.3702	0	3.85216
314707	52	2	16	153.5	59.2	25.1	109	66	4.79	3.59	1.39	1.18	1.79	23.1	26.3	4.32	85	5.18	0	2.00684	3	3	0	0.961538	71.3702	71.3702	0	2.00684
75281	62	2	2	160	70	27.34	123	83	4.72	5.46	0.78			17.5		5.88	80.2	4.9	0	2.27515			0	0.90724	71.3765	71.3765	0	2.27515
600641	41	1	3	164	79.5	29.6	117	83	5.09	4.96	1.18	0.6	3.95	34.5	23.2	6.7	115.2	4.86	0	4.35318	1	3	0	1.30317	71.382	71.382	0	4.35318
292652	61	2	8	152	50	21.6	105	72	5.05	4.23	0.43	1.31	2.24	17		6.08	80.64	5.5	0	2.04517	3	3	0	0.912217	71.4054	71.4054	0	2.04517
295010	85	1	8	171	69	23.6	138	68	4.8	4.55	0.39	1.55	2.47	21.4	32.4	9.2	89.2	4.4	0	2.41752			0	1.00905	71.4121	71.4121	0	2.41752
220776	85	1	12	174.5	69	22.7	158	84	4.96	4.8	1.51	1.25	2.89	16.7	22.3	5.49	89.2	4.9	0	2.02053			0	1.00905	71.4121	71.4121	0	2.02053
573457	60	2	7	161.6	61.7	23.6	137	77	4.6	3.49	2.02			9.2		5.7	81.1	4.57	0	2.92402			0	0.917421	71.4155	71.4155	0	2.92402
581940	56	2	5	162	61	23.2	117	72	4.92	3.6	1.3			13		5.05	83	5.1	0	3.24162			0	0.938914	71.4211	71.4211	0	3.24162
542292	56	2	5	165	80	29.4	100	66	4.5	6.2	2.6	1.35	4.05	19	26	5.15	83	5.4	0	2.46133			0	0.938914	71.4211	71.4211	0	2.46133
139493	56	2	5	153	56	23.9	113	62	5.03	4.4	0.6			19		4.66	83	5.39	0	2.29706			0	0.938914	71.4211	71.4211	0	2.29706
679705	80	2	7	156.3	60.2	24.6	138	59	4.8	6.48	1.39	1.89	3.82	18.3	23.1	7.4	72.2	5.1	0	2.06708			0	0.816742	71.427	71.427	0	2.06708
51157	59	1	13	171	75	25.6	121	73	4.5	4.87	1.02			49.6		7.2	103.7	4.4	0	2.5024	3	3	0	1.17308	71.4398	71.4398	0	2.5024
2892	73	1	9	169	64.8	22.7	116	73	4.5	4.28	1.52	1.13	2.54	19.7	24.8	5.56	95.6	4.8	0	3.40589	1	2	0	1.08145	71.4444	71.4444	0	3.40589
289625	42	2	5	166	57	20.7	121	77	4.33	4.4	1	1.4	2.61	10	20	3.32	90	4.9	0	2.99795			0	1.0181	71.4476	71.4476	0	2.99795
380294	42	2	5	166	58	21	131	93	5.42	5.7	1.4	1.61	3.38	10	14	3.12	90	5.8	1	2.08077			0	1.0181	71.4476	71.4476	1	2.08077
500557	51	1	7	170.5	75	25.8	128	78	5.3	4.66	0.55	1.3	2.88	23		6	108.6	5.83	1	2.13005	3	3	0	1.22851	71.4635	71.4635	1	2.13005
199417	58	2	5	156	61	25.1	161	79	4.57	4.7	1.2	1.39	2.68	28		5.91	82	5.3	0	4.44901			0	0.927602	71.4652	71.4652	0	4.44901
3890	58	2	5	152	54	23.4	138	72	4.65	6.4	1.7	1.32	4.04	25	27		82	5.3	0	3.13484			0	0.927602	71.4652	71.4652	0	3.13484
375739	58	2	5	155	49	20.4	119	96	4.89	5.9	2.1			18	22		82	4.94	0	2.43395			0	0.927602	71.4652	71.4652	0	2.43395
69453	48	2	4	161.5	54.5	20.9	85	60	4.65	4.69	0.74			14			86.9	5.28	0	2.98973			0	0.983032	71.4665	71.4665	0	2.98973
654895	78	2	5	154	48	20.2	129	68	4.77	4.4	0.7	1.23	2.78	30	41	5.5	73	5.3	0	3.79192			0	0.825792	71.4782	71.4782	0	3.79192
162083	46	2	2	156	57	23.4	112	73	4.66	4.81	2.34	1.16	2.69	16.6		4.43	87.9	4.6	0	4.09035			0	0.994344	71.4812	71.4812	0	4.09035
540882	69	1	3	165.5	65.5	23.9	151	72	5.37	4.3	1.03	0.86	2.95	15.5		6.95	97.8	5.2	0	4.06845	3	3	0	1.10633	71.485	71.485	0	4.06845
407836	67	2	11	158	54.2	21.7	102	62	4.67	5.4	0.96			23.7	24.4	6.73	77.8	5	0	2.12183			0	0.88009	71.4936	71.4936	0	2.12183
480271	69	2	3	161.5	62.5	24	129	82	4.33	5.63	1.74	1.32	3.15	30.2		4.41	76.9	5.52	0	3.06366	3	3	0	0.86991	71.4957	71.4957	0	3.06366
264437	40	2	5	165	59.3	21.8	166	115	4.73	4.6	0.8	1.18	3	12		6.38	91	5	0	4.0219			0	1.02941	71.4962	71.4962	0	4.0219
171109	29	2	5	171.5	63	21.4	108	68	5.03	4.22	1.19	1.16	2.07	14		5.58	97	5.4	0	4.24641			0	1.09729	71.4969	71.4969	0	4.24641
276146	66	1	2	154	50	21.1	111	76	4.02	4.79	1.2			17.3			99.5	5.08	0	3.35113	1	3	0	1.12557	71.5009	71.5009	0	3.35113
332762	71	2	5	157.5	60.4	24.3	138	74	4.75	6.6	0.8	1.53	4.6	13	24	5.95	76	5.03	0	2.06982			0	0.859729	71.5097	71.5097	0	2.06982
471460	60	2	5	147	55	25.5	160	94	5.19	4.6	2.2	1.24	2.88	19	28	5.22	81	5.5	0	2.82272			0	0.91629	71.5222	71.5222	0	2.82272
627080	59	1	9	180.5	94.9	29.1	140	85	5.4	6.26	2.79			37.7		5.61	103.6	5.09	0	2.03149			0	1.17195	71.5233	71.5233	0	2.03149
446781	60	1	5	175.5	81	26.3	126	77	5.54	3.7	1.42	1.06	2.17	12		4.68	103	5.3	0	5.20192			0	1.16516	71.5235	71.5235	0	5
552188	60	1	5	181	86	26.3	122	83	5.35	5.2	3	1.22	2.73	17		7.19	103	6.6	1	2.92129			0	1.16516	71.5235	71.5235	1	2.92129
291700	60	1	5	182	86	26	152	86	5.56	4.3	1.7			40	24	5.74	103	5.6	1	2.51061			0	1.16516	71.5235	71.5235	1	2.51061
129960	60	1	5	165	58	21.3	105	74	4.88	4.9	1.3	1.51	2.85	9	19	5.25	103	5.3	0	2.09172			0	1.16516	71.5235	71.5235	0	2.09172
128246	63	2	13	164	67.6	25.1	150	84	4.7	6.87	2.83	1.46	3.98	11.4		5.22	79.6	4.6	0	2.04244			0	0.900452	71.5238	71.5238	0	2.04244
90656	61	1	7	170	84	29.1	136	92	5.1	6.03	1.93	1.76	3.82	42.7		7.5	102.4	5.18	0	2.03696			0	1.15837	71.5267	71.5267	0	2.03696
223494	61	1	8	175.2	81.4	26.5	97	50	5.5	4.38	0.91	1.11	2.37	22.1		5.1	102.4	5.4	0	2.00958	1	3	0	1.15837	71.5267	71.5267	0	2.00958
654558	44	1	8	175	91	29.7	114	82	5.31	5.61	1.38			50		7.7	113	4.95	0	2.01232	1	1	0	1.27828	71.5433	71.5433	0	2.01232
299963	63	2	3	168.5	57.5	20.3	133	91	5.09	3.43	0.72	1.54	1.73	12.6	18.3	5	79.58	4.9	0	2.04517	3	3	0	0.900226	71.5456	71.5456	0	2.04517
106134	38	1	10	165.5	86.2	31.5	138	88	5.52	5.52	5.37	1.64	3.02	64		4.6	117	5.27	0	2.94593	3	3	0	1.32353	71.5473	71.5473	0	2.94593
49098	71	1	9	174.4	68.9	22.7	116	63	5.38	4.89	0.87	1.27	2.98	22.1	26.4	7.31	96.6	5.26	0	2.67488			0	1.09276	71.5486	71.5486	0	2.67488
264916	55	1	8	177	79	25.2	132	75	5.1	5.26	2.44			40		4.3	106	4.8	0	2.00958	1	2	1	1.1991	71.551	71.551	0	2.00958
653808	38	2	5	152	45	19.5	107	71	4.68	4.1	0.6			10	15	4.24	92	5.5	0	2.9076			0	1.04072	71.5552	71.5552	0	2.9076
118245	61	2	4	166	78	28.3	164	86	5.38	7.21	1.48	1.17	3.87	17.3		6.04	80.5	5.7	1	2.73511			0	0.910633	71.5557	71.5557	1	2.73511
623370	64	2	3	162.5	54.6	20.7	107	69	5.31	4.69	0.76			19.3	25.2	5.8	79.1	5.46	0	2.76249	3	3	1	0.894796	71.5667	71.5667	0	2.76249
394317	65	1	8	170.5	77	26.5	136	68	5.5	5.13	2.15	1	3.13	23		5.3	100	5.6	1	3.99726	1	3	0	1.13122	71.5695	71.5695	1	3.99726
654798	65	1	5	172	90	30.4	156	89	5.04	5.5	2.6		3.53	25		6.06	100	5.78	1	2.0397			0	1.13122	71.5695	71.5695	1	2.0397
208064	35	1	5	172	57	19.3	125	72	5.47	7.5	1.4	1.58	5.58	27	24	7.61	119	4.9	0	3.90418			0	1.34615	71.5878	71.5878	0	3.90418
205392	35	1	5	172	78	26.4	122	87	5.52	5.1	1			74	32	3.62	119	4.8	0	2.05886			0	1.34615	71.5878	71.5878	0	2.05886
674627	62	2	5	161	62	23.9	122	64	4.43	4.2	1.3	1.22	2.77	13	24	4.65	80	5.5	0	4.05202			0	0.904977	71.5925	71.5925	0	4.05202
428696	85	2	5	150	50	22.2	158	85	4.56	4.8	1.1			19	23	6.4	70	4.6	0	2.06708			0	0.791855	71.593	71.593	0	2.06708
472766	78	2	2	161	77	29.7	140	92	5.24	4.93	1.69	1.35	2.73	25		5.61	72.9	5.14	0	3.52909			0	0.824661	71.5968	71.5968	0	3.52909
208006	81	1	11	165.5	72.1	26.3	132	75	5.58	5.11	1.49			15		5.54	91.1	5.4	0	3.64408			0	1.03054	71.5977	71.5977	0	3.64408
492571	59	1	4	164	69	26	116	76	5.28	5.2	5.77			26.9		5.99	103.5	5.6	1	4.9692			0	1.17081	71.6069	71.6069	1	4.9692
605335	58	1	2	175	79	25.8	100	66	4.53	5.41	0.95			23.6	25.1		104.1	5.2	0	4.47639			0	1.1776	71.6091	71.6091	0	4.47639
622628	67	1	8	159	53.5	21.2	115	75	5.5	3.55	1.1		1.9	10.7	25.3	6.1	98.8	6.03	1	2.6694	3	3	0	1.11765	71.6095	71.6095	1	2.6694
609260	36	2	5	157	60	24.3	126	75	4.68	4.4	0.7	1.33	2.74	24	26	4.07	93	5.2	0	2.15195			0	1.05204	71.6245	71.6245	0	2.15195
60351	36	2	5	151	48	21.1	137	96	5.16	4.1	0.7	1.22	2.52	8	13	4.88	93	5.8	1	2.05886			0	1.05204	71.6245	71.6245	1	2.05886
373667	75	1	3	169	66.5	23.3	157	125	4.3	5.22	0.87			15.2		4.79	94.3	4.9	0	4.84873	3	3	0	1.06674	71.6245	71.6245	0	4.84873
558952	75	1	4	160	59	23	127	68	5.34	5.17	2.42	1.32	3.01	19.2		4.2	94.3	5.4	0	2.0178			0	1.06674	71.6245	71.6245	0	2.0178
561038	68	1	9	171.5	80.8	27.5	154	87	4.68	4.44	0.7	1.58	2.12	14.4		5.86	98.2	4.65	0	5.10609	3	3	0	1.11086	71.6343	71.6343	0	5
27861	71	1	11	172.5	60.5	20.3	133	83	3.92	4.07	1.19	1.2	1.96	17.3		5.63	96.5	4.73	0	2.0835			0	1.09163	71.6383	71.6383	0	2.0835
394576	42	2	4	163.5	55.1	20.6	133	84	5	5.24	0.97	1.52	2.87	15.9		6	89.8	4.9	0	2.1848			0	1.01584	71.6402	71.6402	0	2.1848
129399	83	1	5	165	71.5	26.3	126	84	4.9	4.88	1.04	1.15	2.69	14	22	7.32	90	6.7	1	5.0705			0	1.0181	71.6442	71.6442	0	5
252265	83	1	5	163	58	21.8	131	71	4.87	4.8	1.3	1.58	2.55	24	23	4.31	90	5.8	1	3.89049			0	1.0181	71.6442	71.6442	1	3.89049
647584	83	1	5	167	60.7	21.8	171	75	5.2	4.77	0.74	1.72	2.84	10	20	5.06	90	5.06	0	2.01232			0	1.0181	71.6442	71.6442	0	2.01232
316486	50	1	5	177	81	25.9	137	94	5.1	4.09	2.03	1.2	2.16	32	25	4.5	109	5.8	1	2.05065			0	1.23303	71.6479	71.6479	1	2.05065
363075	50	1	5	178	89	28.1	114	72	4.3	4.06	1.78	1.25	2.25	40	19	6.1	109	5	0	2.05065			0	1.23303	71.6479	71.6479	0	2.05065
452352	73	2	9	150.5	59.6	26.3	152	74	4.64	4.94	0.67	1.74	2.81	30		4.58	75	5.1	0	3.9781			0	0.848416	71.6513	71.6513	0	3.9781
616016	73	2	5	154	60	25.3	147	70	4.75	4.8	1.8	1.28	2.92	15	30	4.09	75	5.1	0	3.86311			0	0.848416	71.6513	71.6513	0	3.86311
570981	73	2	5	161	56	21.6	149	81	5.4	4.9	1	1.28	2.19	16	31	3.96	75	5.5	0	3.75359			0	0.848416	71.6513	71.6513	0	3.75359
627398	73	2	5	149	48	21.6	153	80	4.72	5.8	0.9	1.62	3.54	16	22	4.48	75	5.3	0	2.89665			0	0.848416	71.6513	71.6513	0	2.89665
297889	31	2	2	167	57	20.4	112	66	5.2	4.41	0.82	1.95	2.37	13.7		5.1	95.7	5.1	0	2.19849			0	1.08258	71.6599	71.6599	0	2.19849
128702	69	1	2	169	69	24.2	147	91	5.43	6.3	2	1.02	3.74	27.7	27.9	4.53	97.6	5.5	0	3.17317			0	1.10407	71.6623	71.6623	0	3.17317
647908	66	2	4	158	67	26.8	138	78	5.2	7.61	3.54	1.54	4.61	16.9	20.6	8.72	78.1	5.34	0	3.01437			0	0.883484	71.6631	71.6631	0	3.01437
552100	80	2	5	161	63	24.3	145	72	5.24	4.2	1.9	1.16	2.64	15	25	5.32	72	6.1	1	3.80014			0	0.81448	71.6672	71.6672	1	3.80014
77386	74	1	3	174.5	56	18.4	140	86	4.81	5.45	0.91			13.3		5.41	94.8	5.5	0	4.84873	3	3	0	1.0724	71.6693	71.6693	0	4.84873
52108	74	1	7	167.5	76	27.09	132	85	5.1	6.03	2.19	1.4	3.47	13		4.8	94.8	5.3	0	3.97262			0	1.0724	71.6693	71.6693	0	3.97262
182244	64	2	5	155	59	24.6	134	76	5.1	5.3	0.5	1.37	3.35	29	29	9.12	79	5.3	0	3.77823			0	0.893665	71.6764	71.6764	0	3.77823
559690	58	2	4	160.5	53.6	20.8	104	69	3.53	4.65	0.93	1.79	2.5	30.1		4.25	81.8	4.8	0	3.84668			0	0.925339	71.6767	71.6767	0	3.84668
447300	37	1	2	182	89	26.9	123	85	4.06	5.78	2.25	1.05	3.73	42.7	26.6	5.31	117.5	5.53	0	3.39493			0	1.32919	71.6809	71.6809	0	3.39493
500693	45	2	3	159	85.5	33.8	151	103	4.09	5.97	6.11			29.9		2.75	88.2	6.23	1	3.78371	3	3	1	0.997738	71.6889	71.6889	1	3.78371
23715	79	2	11	150.4	57.1	25.2	164	61	4.67	4	1.38	1.22	2.26	16.4			72.4	5.12	0	3.08282			0	0.819005	71.6902	71.6902	0	3.08282
153974	58	1	10	175.5	72.8	23.6	104	57	5.12	5.06	0.97			11	25		104	5.08	0	2.93224	3	3	0	1.17647	71.6924	71.6924	0	2.93224
216363	58	1	5	168	75	26.6	120	72	4.82	5	6.7		3.07	72		5.29	104	5.4	0	2.91855			0	1.17647	71.6924	71.6924	0	2.91855
345632	81	1	5	166	71	25.8	157	68	5.09	5.6	2.5	1.64	2.7	18		4.93	91	6.3	1	3.86311			0	1.02941	71.6929	71.6929	1	3.86311
8254	81	1	5	169	66	23.1	141	60	5.25	4.9	0.6	1.24	2.94	21	36	6.19	91	5.7	1	3.7755			0	1.02941	71.6929	71.6929	1	3.7755
217552	70	1	7	168.5	76.5	26.9	113	61	5.32	5.48	2.07	1	3.18	21.7	21.6	7.2	97	4.48	0	2.14648			0	1.09729	71.6936	71.6936	0	2.14648
545324	61	1	4	159.5	58.4	23	108	60	5.59	4.35	2.32			12.7			102.2	5.3	0	3.00068			0	1.15611	71.6961	71.6961	0	3.00068
46843	62	1	2	161	70	27	121	77	4.85	4.85	2.98	1.02	2.66	33.5		6.39	101.6	5.4	0	4.16975			0	1.14932	71.7033	71.7033	0	4.16975
420358	87	2	7	162.3	63.6	24.1	180	86	4.9	5.89	1.61	1.25	3.64	15		2.8	69.1	5	0	2.25051			0	0.781674	71.7082	71.7082	0	2.25051
151466	63	1	5	180	75	23.1	155	86	4.31	5.3	0.7	1.67	3.26	11	18	5.72	101	5.5	0	4.12047			0	1.14253	71.7135	71.7135	0	4.12047
468971	63	1	5	166	56	20.3	132	87	4.63	5	1.1	1.59	2.87	16	21	3.88	101	5.6	1	3.8768			0	1.14253	71.7135	71.7135	1	3.8768
287705	63	1	5	170	84	29.1	125	72	5.06	4.3	1.7	1.34	2.83	17		6.4	101	5.3	0	3.01985			0	1.14253	71.7135	71.7135	0	3.01985
632986	73	1	3	162	76.5	29.1	137	78	5.48	5.51	2.43	1.08	3.08	13.8		4.67	95.3	5.5	0	2.98973	1	3	0	1.07805	71.7166	71.7166	0	2.98973
597535	73	1	8	167	68.5	24.6	136	83	5.5	4.07	1.99	1.17	2.26	11.4		5.2	95.3	5.18	0	2.09993	3	2	0	1.07805	71.7166	71.7166	0	2.09993
16038	80	1	11	162	62.1	23.7	126	78	5.18	6.94	1.52	1.44	4.41	26.6			91.5	5.1	0	2.97057			0	1.03507	71.7212	71.7212	0	2.97057
176392	64	1	2	166	81	29.4	109	78	5.23	3.8	1.95	1.25	1.83	20.1		4.97	100.4	5.79	1	3.46612			0	1.13575	71.7267	71.7267	1	3.46612
172200	64	1	8	160	70	27.3	149	94	5.4	4.28	1.03		2.51	19.7	31.3	4.1	100.4	5.2	0	2.78439	1	3	0	1.13575	71.7267	71.7267	0	2.78439
426062	45	1	3	174.5	85	27.9	125	72	5	3.83	1.31	0.94	2.48	22	24	8.5	112.1	5	0	2.39836	3	3	0	1.2681	71.7332	71.7332	0	2.39836
460270	40	1	9	167.4	68.8	24.6	102	64	5.04	4.62	1.21			21.4		5.16	115.4	4.58	0	3.01985			0	1.30543	71.7345	71.7345	0	3.01985
551066	65	1	13	160	67	26.2	101	64	4.34	7.19	1.25	1.37	4.95	24.3			99.8	4.6	0	2.37098	3	3	0	1.12896	71.7431	71.7431	0	2.37098
270005	53	1	3	177.5	75	23.8	102	72	4.62	4.78	1.02	1.28	2.7	17.6	21.8	6.54	107	5.3	0	4.0794	1	3	0	1.21041	71.7435	71.7435	0	4.0794
78682	69	1	2	169	64	22.3	111	65	5.15	5.26	1.64	1.46	2.88	17.5	26.2	5.21	97.5	4.9	0	2.83641			0	1.10294	71.7513	71.7513	0	2.83641
124668	69	1	9	169	75.1	26.3	150	89	4.41					42.9			97.5	5.61	1	2.7707	3	3	0	1.10294	71.7513	71.7513	1	2.7707
33849	79	1	2	167	73	26.2	124	83	5.13	4.47	1.88			16.4	22.3	5.21	92	4.37	0	2.20123			0	1.04072	71.752	71.752	0	2.20123
349864	79	1	5	163	55	20.7	158	83	4.88	4.2	0.3	1.57	2.61	20	22	5.74	92	4.9	0	2.03422			0	1.04072	71.752	71.752	0	2.03422
47047	52	1	4	173.5	68.6	22.8	128	89	4.33	4.95	2	0.76	3.07	22.9		6.69	107.6	4.9	0	3.91239			0	1.21719	71.7621	71.7621	0	3.91239
599459	72	1	9	175.7	76.4	24.7	131	90	5.09	4.78	1.65			27.4	49.1	6	95.8	5.9	1	2.96235			0	1.08371	71.7663	71.7663	1	2.96235
513367	59	1	8	172.2	89.5	30.2	168	98	4.6	4.89	2.41	0.95	2.75	49	40	5.4	103.3	5.2	0	3.99179	3	2	0	1.16855	71.7747	71.7747	0	3.99179
79398	59	1	4	169	59	20.7	127	59	5.25	4.93	0.49	1.74	2.22	11.6		6.58	103.3	6.2	1	3.89596			0	1.16855	71.7747	71.7747	1	3.89596
395650	59	1	16	160.8	62.8	24.3	140	65	4.49	3.63	0.66	1.28	2.05	51.6	43.8	8.2	103.3	4.38	0	2.08898	1	3	1	1.16855	71.7747	71.7747	0	2.08898
36911	57	1	9	182.5	82.7	24.83	97	63	4.56	6.11	2.7			19.4			104.5	4.4	0	5.013			0	1.18213	71.78	71.78	0	5
421825	57	1	8	169	76	26.6	116	83	5.1	4.75	0.76			35		4	104.5	5.09	0	4.58316	1	3	0	1.18213	71.78	71.78	0	4.58316
274613	42	1	10	167	67.2	24.1	120	81	5.14	4.12	2.2	1.74	1.88	23	31	4.9	114	5.35	0	2.01506	3	3	0	1.28959	71.7861	71.7861	0	2.01506
520436	39	1	5	176	80	25.8	113	72	4.97	5.4	0.8	1.38	3.33	47	25	5.75	116	5.9	1	2.99247			0	1.31222	71.7883	71.7883	1	2.99247
391645	75	2	5	156	73	30	124	73	4.81	5.9	2.4	1.43	3.79	18	26	5.72	74	5.1	0	3.75359			0	0.837104	71.8085	71.8085	0	3.75359
480460	75	1	2	170	80	27.7	139	78	5.09	4.48	2.01	1.28	2.56	23.2		4.46	94.1	6.1	1	2.99247	3	3	0	1.06448	71.8087	71.8087	1	2.99247
170911	45	1	5	164	70	26	119	79	4.86	5	1.3	1.29	3.4	64	46	3.48	112	5.6	1	4.49555			0	1.26697	71.8107	71.8107	1	4.49555
651995	68	1	5	179	84	26.2	141	93	5.46	4	2.2	1.21	2.3	33		4.65	98	5.6	1	3.98905			0	1.1086	71.8112	71.8112	1	3.98905
455272	77	1	2	166	64	23.2	131	90	4	4	1			9	20	4	93	5.3	0	4.00274			0	1.05204	71.8215	71.8215	0	4.00274
144326	67	2	2	154	54	22.8	135	85	3.85	6.92	1.22			11		4.6	77.5	4.8	0	4.82683			0	0.876697	71.8286	71.8286	0	4.82683
383765	65	1	2	175	67	21.9	155	89	4.28	4.17	0.92	1.06	2.53	14.6		3.55	99.7	4.4	0	4.82136			0	1.12783	71.8302	71.8302	0	4.82136
506623	65	1	4	165	77	28.3	127	90	4.9	4.79	0.97	1.27	2.89	16.2	22.3	4.09	99.7	4.8	0	3.54552	1	3	0	1.12783	71.8302	71.8302	0	3.54552
677471	87	2	5	164	74	27.5	132	79	4.07	5.1	0.8	1.55	2.74	11	24	6.1	69	5.3	0	3.86311			0	0.780543	71.834	71.834	0	3.86311
674791	69	2	8	154.5	54.5	22.8	146	74	5.3	4.48	1.54			22	37	7	76.6	5.85	1	3.24983	3	3	0	0.866516	71.8347	71.8347	1	3.24983
588085	60	2	4	151	56	24.6	102	65	4.8	6.14	2.5	1.41	3.71	21.7		6.5	80.7	5	0	2.21218			0	0.912896	71.844	71.844	0	2.21218
592470	90	2	2	157	55	22.3	154	80	3.79	5.89	1.7			14.7		3.29	67.8	4.68	0	2.96509			0	0.766968	71.8451	71.8451	0	2.96509
49389	44	1	4	173	67.8	22.65	107	74	4.6	4.98	1.01			26.6	25.9		112.6	4.77	0	3.44148	1	3	0	1.27376	71.8509	71.8509	0	3.44148
341693	63	2	4	163.5	70.3	26.3	127	76	5.04	5.88	1.93			20.9	24.1	8.09	79.3	5.4	0	4.20534			0	0.897059	71.8513	71.8513	0	4.20534
344579	71	2	4	154	61	25.7	167	81	5.32	4.72	1.5	1.17	2.97	9.3	15.8	5.24	75.7	4.8	0	3.00068			0	0.856335	71.8528	71.8528	0	3.00068
83040	76	1	11	172.5	74.4	25	168	96	5.21	4.85	1.17	1.25	2.98	15.2		5.71	93.5	5.3	0	2.01232			0	1.05769	71.8601	71.8601	0	2.01232
329110	48	1	5	171	83	28.4	111	84	4.23	4.3	2	1.12	2.39	34	22	5.72	110	4.8	0	2.48049			0	1.24434	71.8631	71.8631	0	2.48049
401658	49	2	5	156	48	19.7	114	84	4.13	3.6	1	1.21	2.31	12	20	4.18	86	5.3	0	4.05476			0	0.972851	71.8659	71.8659	0	4.05476
400042	49	2	5	156	62	25.5	128	73	4.95	5.1	1.4	1.39	3.06	14	22	4.29	86	5.2	0	2.13279			0	0.972851	71.8659	71.8659	0	2.13279
633474	61	1	5	188.5	87	24.5	131	88	4.76	5.4	1.1	1.79	2.88	16	21	5.63	102	5	0	4.83231	1	3	1	1.15385	71.8662	71.8662	0	4.83231
677764	61	1	5	176	77.4	25	127	79	5.28	4.9	1.6	1.32	3.12	37		7.31	102	5	0	3.2115			0	1.15385	71.8662	71.8662	0	3.2115
69976	61	1	5	167	67	24	129	93	5.37	5.1	1.2			14	18	3.92	102	5.1	0	3.12936			0	1.15385	71.8662	71.8662	0	3.12936
588736	61	1	5	156	59	24.2	148	86	4.22	4.9	2.1		3.04	19		7.86	102	5.9	1	2.92129			0	1.15385	71.8662	71.8662	1	2.92129
540808	61	1	5	166	73	26.5	98	75	5.2	5.5	1.7	1.5	3.29	7	18	6.45	102	5	0	2.86379			0	1.15385	71.8662	71.8662	0	2.86379
42275	33	1	5	170	104	36	152	97	4.82	5.3	2.3	1.32	3.58	37	25	5.53	120	5.4	0	4.04381			0	1.35747	71.8692	71.8692	0	4.04381
481647	33	1	10	180	68.4	21.1	130	74	5.3	4.19	1.11	1.32	2.16	19		3.7	120	5.63	1	2.00958	3	3	0	1.35747	71.8692	71.8692	1	2.00958
449423	56	1	2	170	71	24.57	130	87	4.11	6.28	1.43	1.96	3.57	24.3	25.2	5.45	105	4.43	0	4.40246			0	1.18778	71.8697	71.8697	0	4.40246
479520	56	1	5	170	70	24.2	124	72	5.43	5.8	2.3		3.96	19		5.64	105	5	0	2.93224			0	1.18778	71.8697	71.8697	0	2.93224
319302	70	1	11	171	65.5	22.4	143	77	4.87	5.82	1.77			93	61	7.35	96.8	4.74	0	2.89938			0	1.09502	71.8729	71.8729	0	2.89938
553963	51	2	10	165.5	64.3	23.5	145	85	5.3	4.46	1.17	1.56	1.86	18	35	5.6	85	4.91	0	2.47502	3	3	0	0.961538	71.8733	71.8733	0	2.47502
524907	82	2	5	154.5	61.4	25.7	149	77	5.1	4.2	0.92	1.76	1.93	17		5.62	71	6.1	1	4.94456			0	0.803167	71.8735	71.8735	1	4.94456
596648	82	2	5	155	55	22.9	146	83	5.24	4.5	1.8	1.35	2.51	13	21	5.57	71	6.2	1	2.89665			0	0.803167	71.8735	71.8735	1	2.89665
674467	67	1	8	181	86	26.3	132	84	5.4	6.03	2.99	0.99	3.63	23	20	4.9	98.5	5.46	0	2.87474	3	3	0	1.11425	71.8735	71.8735	0	2.87474
7996	62	1	2	167	76	27.25	126	99	4.29	4.86	1.4	1.45	2.85	15.4		4.23	101.4	4.94	0	5.4319	1	3	0	1.14706	71.8744	71.8744	0	5
664035	62	1	8	162.7	69	26.1	136	78	5.3	5.16	1.72	1.05	3.16	75.6		6.9	101.4	5.3	0	2.13005	1	3	0	1.14706	71.8744	71.8744	0	2.13005
178418	68	2	2	151	64	28.1	135	96	4.61	4.84	1	1.45	2.93	16.3	20.3	5.46	77	5.69	1	3.77276			0	0.871041	71.8866	71.8866	1	3.77276
650909	53	2	5	162	59	22.5	114	61	5.42	6.2	2.6	1.5	3.33	10		6.02	84	5.3	0	3.10198			0	0.950226	71.8927	71.8927	0	3.10198
226401	68	1	8	169	67.5	23.6	145	90	5.5	4.62	1.02		2.73	16.6	30.5	6.6	97.9	5.76	1	2.65024	3	1	0	1.10747	71.9	71.9	1	2.65024
630125	75	1	5	169.5	74.6	26	139	85	5.39	3.95	1.12	1.43	1.9	24	32	4.05	94	5.2	0	4.04381			0	1.06335	71.9012	71.9012	0	4.04381
147410	75	1	5	161	61	23.5	125	78	4.59	5.5	1.2	1.62	2.87	24	29	4.88	94	5.9	1	3.90418			0	1.06335	71.9012	71.9012	1	3.90418
113589	75	1	5	175	72	23.5	135	78	4.55	4.7	0.9	1.56	2.34	17		6.25	94	5.8	1	3.86037			0	1.06335	71.9012	71.9012	1	3.86037
185404	75	1	5	174	78	25.8	109	73	4.56	4.3	0.5	0.98	2.94	19	24	6.99	94	5.3	0	3.75633			0	1.06335	71.9012	71.9012	0	3.75633
543611	75	1	5	166	59	21.4	125	68	5.52	3.8	0.7	1.21	2.24	35		4.72	94	5.7	1	3.08282			0	1.06335	71.9012	71.9012	1	3.08282
48674	75	1	6	175	84.5	27.6	149	81	5.1	5.81	1.02	1.58	3.9	15.9		6.75	94	5.14	0	2.13826			0	1.06335	71.9012	71.9012	0	2.13826
293225	65	1	11	156.8	62	25.2	107	70	4.69	3.5	1.99			11.1	17.7	4.28	99.6	4.5	0	2.13279			0	1.1267	71.9175	71.9175	0	2.13279
27289	62	2	4	166.5	57.4	20.7	102	71	4.4	7.25	1.55			25.3	34.4	4.6	79.7	5.14	0	4.17796			0	0.901584	71.9187	71.9187	0	4.17796
95010	55	2	2	163	57	21.5	101	74	4	5	3			17	19	4	83	4.53	0	2.39836			0	0.938914	71.9245	71.9245	0	2.39836
491968	55	2	5	165	74	27.2	99	60	5.43	5	1.5	1.17	2.56	19	19	5.12	83	6.2	1	2.2423			0	0.938914	71.9245	71.9245	1	2.2423
618541	66	1	5	171	75	25.6	130	79	5.55	4.5	2.3			14		4.78	99	5.2	0	4.05476			0	1.11991	71.9381	71.9381	0	4.05476
435441	42	1	3	166.5	75.5	27.2	139	110	5.51	6.58	1.57	1.26	4.4	13		4.96	113.8	4.7	0	2.08624	1	3	0	1.28733	71.9388	71.9388	0	2.08624
207256	33	1	13	167	86.6	31.1	110	60	4.58	5.38	3.6	1.07	2.82	35.4		8.27	119.9	4.4	0	3.02806	3	3	1	1.35633	71.9417	71.9417	0	3.02806
578560	30	1	10	166.5	63.5	22.9	117	83	5.16	4.08	1.92			22	30	5	122	5.05	0	2.10815			0	1.38009	71.9464	71.9464	0	2.10815
259738	72	1	3	166.5	76	27.4	116	73	3.99	6.02	3.06	1.03	3.85	21.1		4.92	95.6	4.78	0	4.90075			0	1.08145	71.948	71.948	0	4.90075
37244	41	2	4	166	60.3	21.9	138	80	5	4.87	0.8			12.8		3.87	90	5.3	0	4.04654			0	1.0181	71.9513	71.9513	0	4.04654
623402	41	2	5	173	56	18.7	100	66	4.8	5.4	0.5			10	16	2.95	90	5	0	2.94045			0	1.0181	71.9513	71.9513	0	2.94045
559106	56	1	7	174.5	82.5	27.1	143	103	4.4	4.25	1.27	0.99	2.56	14		5.2	104.9	4.97	0	4.15332			0	1.18665	71.9526	71.9526	0	4.15332
338748	76	1	9	168.1	74.4	26.3	133	78	4.44	5.4	1.34	1.01	3.49	14.9		3.97	93.4	4.8	0	3.98084	1	2	0	1.05656	71.9532	71.9532	0	3.98084
16253	78	2	11	146.5	46.4	21.6	174	76	5.11	5.28	1.11			12	18.5	5.04	72.6	5.4	0	2.54894			0	0.821267	71.955	71.955	0	2.54894
336730	67	1	3	175	78	25.5	156	77	4.99	5.4	3.42			15.5		6.22	98.4	6	1	4.85695	3	3	1	1.11312	71.9619	71.9619	1	4.85695
385257	50	1	9	172.8	83.1	27.8	133	83	5.31	6.11	3.46			23.1		5.9	108.6	6	1	2.00411	3	3	0	1.22851	71.9673	71.9673	1	2.00411
389967	57	2	5	155	58	24.1	103	69	5.07	4.6	1.5	1.22	2.39	14		3.72	82	5.6	1	2.83915			0	0.927602	71.969	71.969	1	2.83915
189543	84	2	2	138	35	18.4	132	73	4.47	5.34	1.43	1.25	3.01	8.3		5.64	70.1	6.28	1	2.51335	3	3	0	0.792986	71.9732	71.9732	1	2.51335
228572	47	1	4	174.5	66	21.7	109	81	4.25	4.06	0.55	1.44	2.5	20.4		5.69	110.5	4.2	0	3.94798			0	1.25	71.9736	71.9736	0	3.94798
651457	61	2	2	151	50	21.9	148	88	4.47	5.89	1.02	0.97	3.42	24		5.34	80.1	5.7	1	3.70157			0	0.906109	71.9883	71.9883	1	3.70157
228952	53	2	9	167.5	62.2	22.17	134	83	5.3	6.86	1.65	1.87	4.09	30.9		6.6	83.9	5.79	1	2.01232			0	0.949095	71.9964	71.9964	1	2.01232
102418	44	2	3	168	58.5	20.7	108	62	4.95	4.45	0.62	1.3	2.21	11.3		3.91	88.4	5.5	0	3.98905	3	3	0	1	71.9967	71.9967	0	3.98905
79280	44	1	3	180.5	74	22.7	127	79	3.92	4.65	2.12			24.5	19.3		112.4	4.74	0	2.71869	1	3	0	1.27149	72.0057	72.0057	0	2.71869
414699	80	1	11	173.5	74.9	24.9	172	83	5.17	5.32	1.16			8.2	18.8	5.5	91.2	4.67	0	2.97331			0	1.03167	72.0067	72.0067	0	2.97331
441556	42	1	3	178	87.5	27.62	143	93	4.72	4.45	2.49			37.9	29.6	5.5	113.7	5.53	0	2.87748	3	3	0	1.2862	72.0154	72.0154	0	2.87748
21313	48	1	9	169.4	66.5	23.2	126	73	4.61	6.21	1.13	1.08	3.7	14.2		5.01	109.8	4.62	0	3.74812			0	1.24208	72.0215	72.0215	0	3.74812
622458	66	1	8	171	82.5	28.2	114	88	5.3	4.37	1		2.58	12.8	19.4	7.7	98.9	5.62	1	2.66667	3	3	0	1.11878	72.0261	72.0261	1	2.66667
6596	59	2	5	162	59	22.5	120	74	5.11	5.3	0.8	1.34	3.2	12	30	5.17	81	5.5	0	3.75633			0	0.91629	72.0264	72.0264	0	3.75633
269121	59	2	2	165	74	27.2	134	82	3.9	5.36	1.38	1.41	3	33.7		6.29	81	4.17	0	2.55989	3	3	0	0.91629	72.0264	72.0264	0	2.55989
59150	59	1	5	163	77	29	124	82	4.63	6.9	1.3	1.67	4.29	23		7.13	103	5.2	0	2.98973			0	1.16516	72.0277	72.0277	0	2.98973
77772	59	1	5	171	67	22.9	143	92	5.51	5.8	1.28			11	17	4.33	103	5.1	0	2.98152			0	1.16516	72.0277	72.0277	0	2.98152
680624	59	1	4	167	71	25.5	142	98	4.89	4.12	1.87	0.94	2.44	14.5	18.8	6.19	103	5	0	2.97057			0	1.16516	72.0277	72.0277	0	2.97057
97011	59	1	5	179	76	23.7	131	76	5.5	5.01	1.23	1.55	2.9	7		5.6	103	6.1	1	2.02053			0	1.16516	72.0277	72.0277	1	2.02053
579045	59	1	5	174	76	25.1	164	87	5.35	5.8	1.6	1.46	3.31	17	21	5.56	103	5.2	0	2.0178			0	1.16516	72.0277	72.0277	0	2.0178
369148	60	1	2	170	64	22.1	119	77	3.79	4.53	0.84	1.06	2.52	10.5		5.51	102.4	5.24	0	4.08214			0	1.15837	72.0309	72.0309	0	4.08214
151469	60	1	4	172	72	24.3	100	67	4.84	4.43	0.8			13.5		7.75	102.4	5	0	2.00411			0	1.15837	72.0309	72.0309	0	2.00411
605909	40	1	5	167	71	25.5	111	67	5.43	3.9	0.9	1.07	2.39	22	21	6.2	115	5.4	0	2.15195			0	1.3009	72.0365	72.0365	0	2.15195
183076	74	1	4	160	57.1	22.3	141	89	4.72	5.59	2.24			18.2	25.8	7.37	94.4	5.27	0	2.03149			0	1.06787	72.0369	72.0369	0	2.03149
263377	72	1	8	170	62	21.5	96	61	4.9	6.3	0.86		3.84	9	22		95.5	4.53	0	3.75633	3	3	0	1.08032	72.0392	72.0392	0	3.75633
352166	55	1	2	168	76	26.9	106	72	3.71	5.58	4.97	0.89	2.76	45.3		4.14	105.4	5.15	0	2.09172			0	1.19231	72.0441	72.0441	0	2.09172
35046	43	1	5	176	61	19.7	122	71	5.23	6	1.7	1.37	4.06	17	20	5.26	113	4.7	0	3.37577	3	2	1	1.27828	72.0476	72.0476	0	3.37577
547040	67	1	2	173	72	24.1	137	90	4.85	4.85	1.46	1.05	2.63	46.2	37.2	6.5	98.3	5.72	1	3.01164	3	3	0	1.11199	72.0505	72.0505	1	3.01164
651273	67	1	8	168	74.5	26.4	138	79	5.4	3.91	1.13		2.03	18.6	32.8	6.91	98.3	5.39	0	2.6475			0	1.11199	72.0505	72.0505	0	2.6475
289127	37	1	5	166	52	18.9	109	76	4.84	5.1	1			18			117	5.3	0	3.56468			0	1.32353	72.0517	72.0517	0	3.56468
388750	54	1	5	158	60	24	107	67	4.37	5.6	1.6	1.53	3.68	28	23	5.19	106	5.5	0	4.08487			0	1.1991	72.0554	72.0554	0	4.08487
247841	54	1	5	176	89	28.7	115	92	5.37	5.04	2.2	1.9	2.46	45	30	6.24	106	5.5	0	3.98905			0	1.1991	72.0554	72.0554	0	3.98905
343464	54	1	5	164	57	21.2	134	80	4.21	4	1	1.07	2.37	10	14	8.44	106	4.8	0	3.77002			0	1.1991	72.0554	72.0554	0	3.77002
475415	54	1	5	169	70	24.5	153	92	5.19	5.8	1.2	1.41	3.88	32	33	3.58	106	5.5	0	2.80356			0	1.1991	72.0554	72.0554	0	2.80356
374268	65	2	7	157.8	64.4	25.9	118	76	4.9	4.96	1.28	1.58	2.83	18.7	23	6.5	78.2	4.46	0	2.93224	3	3	0	0.884615	72.0566	72.0566	0	2.93224
622000	63	1	4	169	67.8	23.7	127	74	5.22	4.64	1.23			13.7			100.6	6	1	3.0089			0	1.13801	72.0586	72.0586	1	3.0089
659517	63	2	2	158	61	24.4	115	72	5.01	4.73	1.11	0.97	3.07	10.4		7.25	79.1	5.2	0	3.01437			0	0.894796	72.0712	72.0712	0	3.01437
425736	64	1	5	165	69	25.3	132	77	5.05	4.2	0.5	1.18	2.76	24		4.76	100	4.5	0	2.54894			0	1.13122	72.074	72.074	0	2.54894
389436	74	2	9	153.5	42.1	17.9	135	79	4.62	6.68	1.56			10.9		5.58	74.2	4.9	0	3.21424			0	0.839367	72.079	72.079	0	3.21424
340418	71	1	5	165	76	27.9	106	62	5.02	4.81	2.5	1.53	3.05	22	21	7.23	96	6.6	1	2.01232	3	3	0	1.08597	72.0901	72.0901	1	2.01232
371027	61	2	10	154.5	57.2	24	147	69	5.22	4.57	0.53	1.36	1.78	9	21	6.4	80	4.97	0	2.33539	3	3	0	0.904977	72.0971	72.0971	0	2.33539
480958	84	2	9	150	42.9	19.1	178	79	4.64	5.08	0.79	1.36	3.1	11.9		4.3	70	4.74	0	2.23409			0	0.791855	72.0976	72.0976	0	2.23409
359632	77	1	9	167.6	68.9	24.5	146	83	4.05	5.71	1.83	1.2	3.63	53.4		6.02	92.7	4.7	0	3.98084	1	3	0	1.04864	72.1029	72.1029	0	3.98084
293646	84	1	5	166	46	16.7	123	68	5.32	4.8	0.8	1.28	2.88	24	46	5.28	89	5.2	0	3.77823			0	1.00679	72.1111	72.1111	0	3.77823
192037	50	1	3	164	64	23.8	110	63	4.78	4.06	0.69	1.36	2.34	19.7	17.7	6.66	108.4	5.09	0	2.01506	3	3	1	1.22624	72.128	72.128	0	2.01506
124506	92	2	4	161	43	16.6	152	58	4.91	5.84	1.32	1.84	3.01	12.9	26.1	5.12	66.8	4.9	0	2.62834			0	0.755656	72.128	72.128	0	2.62834
176376	47	1	12	170	75.9	26.3	141	91	5.52	4.55	1.63	1.05	2.57	36.5		4.87	110.3	5.07	0	2.88022			0	1.24774	72.1315	72.1315	0	2.88022
179697	62	1	8	172	74	25	112	87	5.4	4.9	1.06			13.6	24.1	4.9	101.1	5.02	0	2.78439	3	3	0	1.14367	72.1326	72.1326	0	2.78439
359056	62	1	4	172	71	24	124	87	4.79	5.07	0.78	1.19	3.06	24.4		5.08	101.1	4.55	0	2.70226			0	1.14367	72.1326	72.1326	0	2.70226
517120	67	1	11	168.2	66.7	23.6	161	85	4.42	5.4	2.15			35.8	30.3	2.91	98.2	4.95	0	2.19302			0	1.11086	72.1393	72.1393	0	2.19302
17005	76	1	4	174.5	77.9	25.6	135	56	5.5	4.71	0.62	1.31	3	12.4		8.2	93.2	5.32	0	2.01232			0	1.0543	72.1401	72.1401	0	2.01232
583958	63	1	13	167	62	22.2	142	91	4.68	4.67	3.35			10.8			100.5	4.3	0	2.14921	1	3	0	1.13688	72.1454	72.1454	0	2.14921
673684	82	1	5	156	66	27.1	102	82	4.01	4.3	0.6	1.52	2.3	10	21	4.21	90	5.6	1	3.86858			0	1.0181	72.1493	72.1493	1	3.86858
220254	49	1	5	172	71	24	125	91	4.66	3.7	1.9	1.2	2.22	14	17	6.69	109	5.4	0	4.12594			0	1.23303	72.1529	72.1529	0	4.12594
239980	72	2	5	153	57	24.3	126	72	5.26	6.4	0.9	1.79	3.98	9	35	4.36	75	5.5	0	2.02053			0	0.848416	72.1564	72.1564	0	2.02053
39746	31	1	5	169	86	30.1	126	80	4.61	4.7	2.7			41	26	4.06	121	4.9	0	2.01232			0	1.36878	72.1578	72.1578	0	2.01232
586944	75	2	2	157	62	25.2	173	90	4.26	5	1.69	0.8	3.01	15.8		6.2	73.7	4.46	0	2.51335	3	3	0	0.83371	72.1624	72.1624	0	2.51335
165619	35	1	3	170	69.5	24	107	78	5.2	3.84	1.65	0.94	2.2	14	16.7	6.86	118.2	5.13	0	2.0835	3	3	0	1.3371	72.1745	72.1745	0	2.0835
662147	73	1	2	164	71	26.4	140	89	4.64	4.97	0.61	1.59	2.83	25.4	24.9	4.89	94.8	4.38	0	2.141			0	1.0724	72.1745	72.1745	0	2.141
38511	75	1	3	164.5	68.5	25.3	147	115	4.68	4.93	1.69	1.83	2.46	17.1	22.5	5.43	93.7	5.34	0	4.13415	2	3	0	1.05995	72.1798	72.1798	0	4.13415
339771	71	1	8	163	63	23.7	149	82	4	5.38	1.58		3.27	13	40		95.9	5.23	0	3.72074	3	3	0	1.08484	72.181	72.181	0	3.72074
264803	63	2	5	151	48	21.1	116	77	4.79	3.8	0.5	1.52	2.22	15	34	4.16	79	5.7	1	3.86858			0	0.893665	72.1816	72.1816	1	3.86858
199249	63	2	5	154	65	27.4	107	86	5.56	5.4	0.9	1.34	3.66	25	29	5.43	79	6.6	1	3.77823			0	0.893665	72.1816	72.1816	1	3.77823
512935	63	2	5	168	68	24.1	113	76	4.43	3.6	0.7	0.97	2.15	19	26	4.37	79	5	0	3.74264			0	0.893665	72.1816	72.1816	0	3.74264
45647	77	1	11	172.5	79.9	26.8	142	77	5.54	4.65	0.78			21.6		4.03	92.6	4.81	0	2.99247			0	1.04751	72.1971	72.1971	0	2.99247
76355	59	1	3	173	71	23.7	120	68	5.47	5.91	1.49	0.91	3.46	24.2		4.63	102.8	5.7	1	3.99452	1	3	1	1.1629	72.1973	72.1973	1	3.99452
218833	57	1	5	165	81	29.8	146	91	4.84	5.7	1.8	1.65	3.01	36		6.08	104	5.4	0	3.86037			0	1.17647	72.1978	72.1978	0	3.86037
246763	57	1	8	173	78.1	26.1	111	78	5.5	6.28	1.77	2.03	3.5	32.3	27.6	9.3	104	5.93	1	2.87474	3	3	0	1.17647	72.1978	72.1978	1	2.87474
619911	57	1	5	167	77	27.6	144	94	4.93	4.2	1.7	1.83	2.58	20	27	5.92	104	5.3	0	2.87474			0	1.17647	72.1978	72.1978	0	2.87474
96384	80	1	5	191	80	21.9	110	64	4.95	4.7	1	1.59	2.72	13	23	4.48	91	5.2	0	4.12047			0	1.02941	72.1983	72.1983	0	4.12047
648797	80	1	5	164	50	18.6	132	72	4.91	5.2	0.4	1.33	3.15	15	30	5.13	91	5	0	2.80356			0	1.02941	72.1983	72.1983	0	2.80356
283941	71	2	2	158	55	22	124	80	4.95	5.18	4.19	0.93	3.32	15.7		4.39	75.4	5.3	0	3.37303			0	0.852941	72.1988	72.1988	0	3.37303
293194	43	2	9	167	58.6	21	90	60	4.31	4.63	0.83	1.63	2.2	8		4.45	88.7	4.9	0	2.08624			0	1.00339	72.2076	72.2076	0	2.08624
146072	84	1	9	174.1	77	25.4	122	64	5.44	4.1	2.35	1.1	2.32	14.9		4.86	88.9	5.25	0	2.97331			0	1.00566	72.2092	72.2092	0	2.97331
504519	33	2	5	168	56	19.8	103	67	4.68	3.9	2.8	1.01	1.57	9	16	4.17	94	5.4	0	2.91581			0	1.06335	72.2093	72.2093	0	2.91581
300283	62	1	5	165	63	23.1	101	64	5.03	4.5	0.8	1.41	2.69	10	23	4.93	101	5.4	0	4.00274			0	1.14253	72.219	72.219	0	4.00274
454834	62	1	5	167	74	26.5	117	65	4.39	3.5	0.9	1.39	1.94	8	16	6.64	101	4.7	0	2.6256			0	1.14253	72.219	72.219	0	2.6256
653368	79	1	9	172.5	83.1	27.9	139	76	5.36	4.23	1.89	1.06	2.38	15.4		4.46	91.5	6.3	1	3.09377	3	3	0	1.03507	72.2267	72.2267	1	3.09377
208775	67	1	9	177.6	72.8	23.1	136	85	3.99	4.71	1.32	1.17	3.04	13.6		5.43	98.1	4.9	0	3.80014			0	1.10973	72.2283	72.2283	0	3.80014
130205	46	1	2	165	60	22.04	132	82	4.16	5.23	1.37	1.41	3.04	22.2		4.89	110.8	5.2	0	4.82409	3	3	0	1.25339	72.2436	72.2436	0	4.82409
73148	42	1	8	182.5	77.5	23.3	125	81	5.4	4.19	1.21	0.93	2.2	23		4.6	113.4	5.2	0	5.05681	3	3	0	1.28281	72.246	72.246	0	5
542038	52	1	5	170	68	23.5	123	76	5.56	4.45	0.76			17	24	7.91	107	6	1	3.95346			0	1.21041	72.2493	72.2493	1	3.95346
487896	52	1	5	172	73	24.7	129	89	4.14	4	2.5	1.1	2.37	26	27	5.85	107	4.8	0	3.86858	1	2	0	1.21041	72.2493	72.2493	0	3.86858
302919	81	2	2	153	54	23.1	119	74	4.91	6.12	1.07	1.71	3.52	17.2		6.3	71.1	4.79	0	3.04175	3	3	0	0.804299	72.257	72.257	0	3.04175
532864	68	1	11	168	70.5	25	117	71	4.38	5.15	3.69			21.9	23.2	6.69	97.5	4.7	0	2.3217			0	1.10294	72.2571	72.2571	0	2.3217
676270	27	1	16	176.5	79.6	25.6	125	71	4.73	3.92	1.51			44.4		5.43	123.7	4.85	0	2.10815	2	3	0	1.39932	72.2586	72.2586	0	2.10815
18597	36	1	3	179	67	20.9	115	73	4.17	5.26	1.69	1.4	3.44	43.2		4.97	117.4	4.94	0	4.02464	1	3	0	1.32805	72.2606	72.2606	0	4.02464
432290	56	2	4	151.5	54	23.5	110	71	5.11	6.48	1.52	1.55	4.32	7.1	18.6	5.48	82.2	5.1	0	2.02327			0	0.929864	72.263	72.263	0	2.02327
630342	80	2	3	160	66	25.8	141	73	4.15	6.74	3.4			14.8		2.97	71.5	5.1	0	4.84873	3	3	0	0.808824	72.274	72.274	0	4.84873
356140	87	1	4	178	89	28.1	142	74	5.49	4.28	0.86	1.54	2.33	19.2	29.1	6.88	87.3	4.9	0	2.63107			0	0.987557	72.2744	72.2744	0	2.63107
192158	65	2	5	152	63	27.3	155	76	5.2	5.9	1.4	1.47	3.7	13	20	3.77	78	6.3	1	2.88843			0	0.882353	72.2802	72.2802	1	2.88843
139786	65	2	5	163	52	19.6	167	73	4.58	5.4	1.2	1.37	3.47	20	29	5.99	78	5.5	0	2.81177			0	0.882353	72.2802	72.2802	0	2.81177
277777	59	1	3	174.5	76.5	25.1	133	79	4.76	5.31	2.52	1.06	3.07	40.9	29.2	5.04	102.7	5.92	1	4.98563	2	3	0	1.16176	72.2824	72.2824	1	4.98563
247128	41	1	5	176	78	25.2	142	93	5.1	5.8	1.3	1.51	3.56	22	25	4.23	114	5.2	0	2.02875			0	1.28959	72.2922	72.2922	0	2.02875
508681	63	2	2	151	53	23.2	116	75	4.79	6.63	1.62			18.3	24.9		78.9	5	0	3.52635			0	0.892534	72.2923	72.2923	0	3.52635
580090	85	1	4	170	55	19	95	55	4.84	5.57	0.74	1.87	3.13	16.8	33.6	8.68	88.3	4.9	0	2.63107			0	0.998869	72.2937	72.2937	0	2.63107
426500	79	2	2	152	56	24.2	157	95	3.89	6.03	1.63			17.3		5.59	71.9	4.47	0	2.91307			0	0.813348	72.2939	72.2939	0	2.91307
393296	62	1	9	165.3	65.8	24.1	110	70	4.97	4.87	1.47	1.17	3.55	18.6		4.81	100.9	4.93	0	2.02875			0	1.1414	72.3056	72.3056	0	2.02875
683073	74	1	3	164	87	32.3	140	89	4.63	6.07	2.04	1.21	3.74	16.8		5.33	94.1	5.6	1	4.16427	3	3	0	1.06448	72.3149	72.3149	1	4.16427
628733	53	1	4	166.5	72	26	121	81	4.94	4.45	2.89			33.8			106.3	5.1	0	2.98973			0	1.20249	72.3156	72.3156	0	2.98973
1854	67	1	5	173	84	28.1	153	86	4.75	3.8	1.1	1.24	2.13	19		5.82	98	6	1	3.37303			0	1.1086	72.3174	72.3174	1	3.37303
57063	66	2	4	158	58	23.2	141	83	5.22	8.1	1.63	1.19	6.6	12		4.32	77.5	5.2	0	4.1588			0	0.876697	72.3349	72.3349	0	4.1588
112333	64	1	7	160.5	62.5	24.3	131	75	4.4	5.63	2.14	1.22	2.94	18	29	7.9	99.7	5.5	0	3.12389			0	1.12783	72.3365	72.3365	0	3.12389
141146	73	2	11	160.5	67.7	26.3	126	59	5.12	5.69	1.86			27.7	29.4	4.66	74.4	4.8	0	2.6037			0	0.841629	72.351	72.351	0	2.6037
126775	78	1	8	168.5	57.5	20.3	134	70	5.3	5.4	0.51		2.78	9	24		91.9	4.99	0	3.95072	3	3	0	1.03959	72.353	72.353	0	3.95072
488257	65	1	13	177.5	69	21.9	155	85	5.03	4.9	1.21	1.41	3.01	18.9	22.2	6.68	99.1	5.1	0	2.94045	3	3	0	1.12104	72.3567	72.3567	0	2.94045
327330	62	2	4	159	65.1	25.8	132	77	5.29	6.43	2.62	1.13	3.6	11	23	5.07	79.3	5.84	1	2.02053			0	0.897059	72.3579	72.3579	1	2.02053
186117	70	2	11	152	52.2	22.6	135	80	5.54	6.17	0.99			13.7	22.6	5.35	75.7	5.4	0	2.88296			0	0.856335	72.3593	72.3593	0	2.88296
305023	58	1	14	172.5	65.8	22.1	97	62	4.81	3.91	0.93			10.3	15.1	4.4	103.2	4.9	0	2.13826			0	1.16742	72.3654	72.3654	0	2.13826
44141	59	1	7	164	69	25.7	136	111	4.9	5.71	1	1.82	3.31	13.7		6.3	102.6	4.3	0	2.83641			0	1.16063	72.3676	72.3676	0	2.83641
106792	47	1	10	162.5	69.5	26.3	102	58	5.46	6.29	9.88	1.49	2.11	24	24	5.5	110	5.35	0	2.01232			0	1.24434	72.3697	72.3697	0	2.01232
643094	88	1	9	163.5	60.6	22.7	145	62	4.32	4.31	1.19	1.34	2.21	11.1	21.7	5.62	86.7	4.8	0	4.26283			0	0.980769	72.3699	72.3699	0	4.26283
576425	48	2	5	164	64	23.8	112	77	4.48	6	1.6	1.63	3.85	12	17	4.04	86	4.7	0	4.00548			0	0.972851	72.3725	72.3725	0	4.00548
122718	60	1	5	152	53	22.9	101	62	4.2	5.6	2.9	1.38	3.53	18	27	4.3	102	4.6	0	2.13826			0	1.15385	72.3728	72.3728	0	2.13826
361558	60	1	9	167.7	66.7	23.7	135	95	4.34	4.23	1.29	1.14	2.98	23.1		4.65	102	5	0	2.03149			0	1.15385	72.3728	72.3728	0	2.03149
61991	55	1	3	168	70.5	25	108	67	4	4	1			20		6	105	4.1	0	3.80014	3	3	0	1.18778	72.3763	72.3763	0	3.80014
594435	55	1	5	168	75	26.6	115	72	4.78	5	3.7	1.39	3.02	81	42	3.56	105	5.4	0	2.90212			0	1.18778	72.3763	72.3763	0	2.90212
186	55	1	4	156	71.3	29.3	126	83	4.74	5.2	0.83	1.1	3.17	32.1		5.42	105	4.5	0	2.04244			0	1.18778	72.3763	72.3763	0	2.04244
120118	46	2	5	168	65.7	23.3	113	71	5.09	4.9	1.6	1.18	2.96	16	18	3.83	87	4.7	0	2.5462			0	0.984163	72.3769	72.3769	0	2.5462
505524	46	2	5	163	63	23.7	121	82	5.08	4.5	0.9	1.56	2.5	11	20	2.9	87	5.2	0	2.12731			0	0.984163	72.3769	72.3769	0	2.12731
311346	69	1	13	166	47.7	17.3	139	75	4.29	4.89	1.2	1.62	2.67	27.9		5.22	96.8	4.3	0	2.08898	1	3	0	1.09502	72.3796	72.3796	0	2.08898
357829	50	2	5	151	49	21.5	119	60	4.92	4.1	0.7			14	18	3.77	85	5.3	0	4.06571			0	0.961538	72.38	72.38	0	4.06571
485854	77	1	9	164.5	73.3	27.1	141	68	4.74	4.41	1.7	1.17	2.39	43.3		5.6	92.4	5	0	2.08898			0	1.04525	72.3862	72.3862	0	2.08898
613426	75	2	2	160	57	22.3	133	77	4.03	4.8	0.71			10.7		8.75	73.5	5	0	4.09856			0	0.831448	72.4	72.4	0	4.09856
292431	69	2	2	152	55	23.8	146	101	5.16	5.61	2.16	1.32	3.04	22.8	26.2	6.66	76.1	4.2	0	2.89938			0	0.86086	72.4062	72.4062	0	2.89938
426251	84	1	9	160.5	55.9	21.7	126	73	3.55	5.61	1.38	1.2	3.31	12.6		4.76	88.7	4.5	0	3.9781	3	3	0	1.00339	72.4063	72.4063	0	3.9781
13294	63	1	4	163.5	67.6	25.3	105	74	4.38	5.11	1.34			20.3			100.2	4.9	0	2.97331			0	1.13348	72.4069	72.4069	0	2.97331
13840	74	1	5	174	84	27.7	128	79	5.31	3.8	0.8	1.09	2.29	27	28		94	5.4	0	2.92402			0	1.06335	72.408	72.408	0	2.92402
312163	74	1	5	164	68	25.3	133	80	4.57	5.3	1.9	1.34	3.43	17	22	4.61	94	4.6	0	2.8282			0	1.06335	72.408	72.408	0	2.8282
500164	74	1	2	171	65	22.2	121	77	4.17	4.6	1.53	1.1	3.37	21.1		5.41	94	4.6	0	2.10815			0	1.06335	72.408	72.408	0	2.10815
236640	52	1	13	170	79	27.3	127	88	4.32	5.03	0.93	1.19	3.6	28.6	20.6	4.15	106.8	4.44	0	2.02875	1	3	0	1.20814	72.413	72.413	0	2.02875
84640	42	2	5	164	63.7	23.7	122	83	4.63	4.2	0.9	1.57	1.86	28		3.32	89	5.1	0	3.92334	3	3	0	1.00679	72.4201	72.4201	0	3.92334
68533	76	1	9	171	68.7	23.5	144	81	5.43	4.61	2.42	1.3	2.33	25.6	33.8	5.45	92.9	5.5	0	2.11636			0	1.0509	72.4221	72.4221	0	2.11636
592185	64	1	9	178.1	78.6	24.8	137	88	4.58	4.36	5.41			23.1	25.5	7.37	99.6	4.76	0	4.13689	1	3	0	1.1267	72.4244	72.4244	0	4.13689
184521	54	2	5	151	47	20.6	94	62	4.72	4.3	1.1			9		4.77	83	5.1	0	2.08898			0	0.938914	72.4315	72.4315	0	2.08898
253883	68	1	8	164	58.7	21.8	90	60	5.12	5.52	1.43	1.61	3.11	10.9	19.8	5	97.3	5.12	0	2.8501	3	3	0	1.10068	72.4368	72.4368	0	2.8501
118772	38	1	9	189.6	78.7	21.9	135	89	5.41	3.6	0.95			25.6		9.95	115.8	4.95	0	2.16838			0	1.30995	72.4454	72.4454	0	2.16838
169925	58	1	9	168	68.2	24.2	125	78	4.89	5.59	3.52	1.27	3.42	31.8		7.47	103.1	4.8	0	2.97878			0	1.16629	72.4503	72.4503	0	2.97878
13185	29	1	5	185	92	26.9	131	66	5.46	5.9	1.9			16	17	3.69	122	5	0	2.91307	1	3	0	1.38009	72.4536	72.4536	0	2.91307
237009	75	1	4	174.5	60.5	19.9	93	57	4.39	6.14	1.12	1.46	3.79	22.1		5.75	93.4	5.19	0	2.10267			0	1.05656	72.4604	72.4604	0	2.10267
28377	73	2	8	151	64.5	28.3	118	82	5.2	4.43	0.79			14		5.9	74.3	5.25	0	4.13415	3	3	0	0.840498	72.4689	72.4689	0	4.13415
552877	73	2	2	154	48	20.2	149	87	5.58	4.04	0.78	1.03	2.31	23.2	32.3	3.61	74.3	5.1	0	3.86858			0	0.840498	72.4689	72.4689	0	3.86858
510079	56	2	5	155	56	23.3	165	87	5.58	5.4	0.9	1.61	3.49	12	13	6.3	82	5.8	1	2.84736			0	0.927602	72.4763	72.4763	1	2.84736
4851	46	2	14	165	65.6	24.1	100	61	4.2	4.78	0.71	1.6	3.08	11.4		5.7	86.9	3.9	0	2.01232			0	0.983032	72.4777	72.4777	0	2.01232
12662	62	1	9	169	69.9	24.5	109	68	4.76	5.73	1.88	1.46	3.45	22.7		6.26	100.7	4.3	0	2.05065			0	1.13914	72.4794	72.4794	0	2.05065
669082	77	1	4	171	61	20.9	123	67	4.57	6.23	2.06	1.16	4.23	17.2		4.77	92.3	4.4	0	2.05613			0	1.04412	72.4811	72.4811	0	2.05613
342980	80	1	9	171	70	23.9	157	89	4.63	5.54	1.15	1.31	3.48	37.3		6.47	90.7	4.8	0	3.70979			0	1.02602	72.4873	72.4873	0	3.70979
122885	76	2	5	153	58	24.8	158	94	5.06	7.2	1.7	1.73	4.22	15	15	3.76	73	5.9	1	3.86858			0	0.825792	72.4895	72.4895	1	3.86858
429266	76	2	10	155	52.8	22	137	79	4.74	6.54	2.05	1.76	2.55	18		5.5	73	4.86	0	2.52156	3	3	0	0.825792	72.4895	72.4895	0	2.52156
408710	72	1	5	160	53	20.7	160	80	5.05	5.3	1.1	1.6	2.98	17	26	6.29	95	5.9	1	3.89596			0	1.07466	72.4982	72.4982	1	3.89596
49215	72	1	5	168	77	27.3	125	73	5.09	3.9	1.1	1.08	2.47	31	34	5.78	95	5.5	0	3.74812			0	1.07466	72.4982	72.4982	0	3.74812
11154	38	2	5	154	59	24.9	135	74	5.08	3.6	0.4	1.28	2.17	6	12	2.92	91	5.5	0	2.11636			0	1.02941	72.5077	72.5077	0	2.11636
178750	79	1	4	163	65	24.5	163	90	4.75	4.6	1.43	1.12	2.67	40.6	37.9	7.03	91.2	4.5	0	2.61739			0	1.03167	72.5143	72.5143	0	2.61739
451715	45	1	3	171	88	30.1	111	84	5.48	7.08	3.4	1.14	4.08	21.7	22.1	5.94	111.1	5.4	0	2.68857	1	3	0	1.25679	72.5152	72.5152	0	2.68857
682988	75	2	4	159	52	20.6	161	88	4.72	5.64	1.02	1.82	2.98	12.2	23.3	5.04	73.4	4.6	0	2.62834			0	0.830317	72.5194	72.5194	0	2.62834
389938	58	2	5	161.5	64	24.5	126	89	5.4	6.3	1.3	1.38	4.21	23	25	7.22	81	5.31	0	2.51882	3	3	1	0.91629	72.5341	72.5341	0	2.51882
121117	58	1	5	178	82	25.9	129	89	4.32	4.6	1.5		2.98	23		4.64	103	4.5	0	2.89938			0	1.16516	72.5355	72.5355	0	2.89938
174174	58	1	5	166	64	23.2	109	63	5.3	4.47	1.11	1.57	2.14	19	19	7.1	103	5.2	0	2.0616			0	1.16516	72.5355	72.5355	0	2.0616
580283	58	1	12	168	60.1	21.3	126	87	5.2	4.83	0.73	1.84	2.83	13.5		5.9	103	4.7	0	2.03422			0	1.16516	72.5355	72.5355	0	2.03422
27420	41	2	9	160	62.3	24.34	105	66	4.59	4.54	0.57	1.68	2.6	13.9		5.89	89.4	5.44	0	2.01232			0	1.01131	72.536	72.536	0	2.01232
257294	59	1	8	164	65.5	24.4	141	79	5.3	4.26	0.95			15.8		7.56	102.4	5.23	0	2.73785	3	3	0	1.15837	72.5387	72.5387	0	2.73785
74944	78	1	13	158.5	51.8	20.6	115	63	5.16	4.62	1.19	1.67	2.49	15.5		5.11	91.7	4.91	0	2.1629	3	3	0	1.03733	72.544	72.544	0	2.1629
566285	60	1	9	166.5	56.1	20.1	110	63	4.63	6.12	1.09			34.4	28.9		101.8	4.3	0	2.87474			0	1.15158	72.5449	72.5449	0	2.87474
584099	44	1	3	168	62.5	22.1	143	98	3.65	4.77	1.34	0.85	2.92	17.1		5.15	111.7	5.5	0	4.08214	3	3	0	1.26357	72.552	72.552	0	4.08214
358203	61	1	2	168	68	24.1	175	85	4.07	5.41	1.32	1.1	3.64	23.4	21.9	6.26	101.2	4.23	0	3.87406			0	1.1448	72.5542	72.5542	0	3.87406
668839	61	1	11	160.5	51.4	20	104	71	4.69	4.67	0.58	1.54	2.74	13.6	22.3	6.24	101.2	4.5	0	3.34292			0	1.1448	72.5542	72.5542	0	3.34292
636860	61	1	8	172	77.5	26.2	145	87	5.5	4.52	1.5			22.1	30.6	6.5	101.2	5.16	0	2.14648	3	3	0	1.1448	72.5542	72.5542	0	2.14648
225666	75	1	2	156	59	24.2	170	78	5.38	5.11	0.92			20.9		6.45	93.3	5.6	1	2.07255			0	1.05543	72.5544	72.5544	1	2.07255
336146	42	1	5	167	72	25.8	115	73	4.82	5.7	1.8	1.59	3.39	22	16	4.52	113	4.9	0	2.06982	3	3	0	1.27828	72.5555	72.5555	0	2.06982
20000	87	1	5	167	61	21.9	153	75	5.21	6.1	1.4	1.49	3.84	13	25		87	5.5	0	2.92402			0	0.984163	72.576	72.576	0	2.92402
548891	39	2	11	159.5	49.6	19.5	101	58	4.5	3.87	0.61	1.6	2.24	11.9		4.6	90.4	4.7	0	2.00958			0	1.02262	72.5788	72.5788	0	2.00958
385701	63	1	5	173	66	22.1	167	93	4.6	4.7	1.5	1.19	3.03	17		4.25	100	5.3	0	3.49624			0	1.13122	72.5821	72.5821	0	3.49624
164213	63	1	11	178.7	97.1	30.4	181	110	5.52	5.03	3.13	1.15	2.51	25.3			100	5.38	0	2.00411			0	1.13122	72.5821	72.5821	0	2.00411
273987	63	1	5	182.5	73.3	22	140	80	5.45	4	1.4	1.13	2.53	16		5.17	100	5.2	0	2.00411			0	1.13122	72.5821	72.5821	0	2.00411
388643	80	1	8	170.5	70	24.1	129	72	5.5	5.57	1.6	1.18	3.29	15		5.3	90.6	5.93	1	5.08693	3	3	0	1.02489	72.5841	72.5841	0	5
598230	67	1	8	167	74	26.5	105	64	5.5	3.34	0.96		1.83	36.8	37.8	6	97.7	5.73	1	2.66667	3	3	0	1.1052	72.5862	72.5862	1	2.66667
505454	70	2	2	165	57	20.9	158	89	4.11	6.97	1.36			13.2	22.4	5.3	75.5	5.4	0	3.94524			0	0.854072	72.5913	72.5913	0	3.94524
230247	70	1	5	174	79	26.1	132	87	5.5	5	1.7	1.29	3.41	15	19	3.91	96	6	1	3.7755			0	1.08597	72.5982	72.5982	1	3.7755
422708	60	2	5	159.5	52.2	20.5	114	83	5.11	5.3	3	1.82	2.21	12	22	4.27	80	5.1	0	3.91786			0	0.904977	72.6054	72.6054	0	3.91786
424556	60	2	5	154.5	59.2	24.8	116	69	5.32	5.6	0.7	1.45	3.39	17	28	5.31	80	5.1	0	2.54346			0	0.904977	72.6054	72.6054	0	2.54346
426066	47	1	3	169	64	22.4	135	91	5.5	5.71	3.19	1.15	2.96	27.9	26.2	5.47	109.7	5.6	1	4.02464	3	3	0	1.24095	72.6092	72.6092	1	4.02464
476780	76	1	13	168	64	22.7	137	77	4.68	4.74	1.33	1.27	2.61	11.1		5.45	92.7	4.66	0	2.00684	1	3	0	1.04864	72.6112	72.6112	0	2.00684
121513	82	2	8	153	57.5	24.6	134	74	4.2	4.73	1.62	1.59	3.03	15.5		6.7	70.4	5.23	0	2.05339			0	0.79638	72.6153	72.6153	0	2.05339
120396	65	2	2	159	54	21.4	128	91	5.24	4.99	1.16			15.8	23.2	4.61	77.7	4.89	0	2.03149			0	0.878959	72.618	72.618	0	2.03149
53116	83	1	5	168	59	20.9	139	59	5.21	2.9	0.7	1.08	1.63	13	21	4.41	89	5.2	0	2.87474			0	1.00679	72.6194	72.6194	0	2.87474
463602	63	2	11	168	92.8	32.9	172	99	5.44	5.18	1.69			101.9		5.59	78.6	6.1	1	2.65845	3	3	0	0.88914	72.6263	72.6263	1	2.65845
158856	81	2	2	163	75	28.2	174	92	4.62	7.11	7.46	0.94	2.98	21		4.54	70.8	5.7	1	3.92334	3	3	1	0.800905	72.6276	72.6276	1	3.92334
274649	42	1	3	166.5	62	22.4	114	64	4.25	6.65	0.73	1.77	4.36	16.6		5.02	112.9	5.4	0	3.00616	3	3	0	1.27715	72.6333	72.6333	0	3.00616
533679	34	2	5	171	48	16.3	117	77	5.08	5.9	0.7	1.33	3.64	8		5.77	93	4.8	0	3.24983			0	1.05204	72.6378	72.6378	0	3.24983
110812	34	2	5	160	48	18.8	94	60	5.03					11		5.59	93	4.83	0	2.05339			0	1.05204	72.6378	72.6378	0	2.05339
542039	46	1	13	168	71.3	25.3	103	62	4.5	5.14	4.31			34.4	21.3	3.91	110.3	4.9	0	2.01506	1	2	0	1.24774	72.64	72.64	0	2.01506
651465	61	1	4	165.5	81.8	29.9	128	89	4.41	5.48	2.14	0.93	3.23	66.2		5.47	101.1	5.2	0	4.45996	1	3	0	1.14367	72.6411	72.6411	0	4.45996
294966	53	1	2	170	76	26.3	100	68	4.29	4.85	0.8	1.78	2.79	15.9	18	6.25	105.9	5.07	0	3.95619			0	1.19796	72.6462	72.6462	0	3.95619
507826	66	1	7	175.5	72.5	23.5	135	91	4.4	6.82	1.09	2.05	4.2	8.8		5.7	98.2	4.94	0	2.97331			0	1.11086	72.6478	72.6478	0	2.97331
666506	75	1	11	177.8	80	25.3	126	74	5.17	6	1.74			19	23.7		93.2	5.2	0	2.03696			0	1.0543	72.6486	72.6486	0	2.03696
652845	62	1	4	170	78.4	27.1	121	72	5	4.99	4.4			19.2			100.5	4.9	0	3.6167			0	1.13688	72.654	72.654	0	3.6167
252328	62	1	11	169.9	73.8	25.6	141	83	5	4.99	1.33	0.89	3.27	36.1	22.9	5.02	100.5	4.9	0	2.03149			0	1.13688	72.654	72.654	0	2.03149
135614	81	1	5	169.5	84.4	29.4	135	71	5.41	5.85	1.95	1.17	3.25	39		4.6	90	5.8	1	4.94182			0	1.0181	72.6579	72.6579	1	4.94182
605294	52	1	4	175	81	26.4	131	86	4.79	4.92	1.32	1.24	2.53	44.1	37.1	5.4	106.5	4.5	0	3.10198			0	1.20475	72.6599	72.6599	0	3.10198
617056	48	1	5	170	72	24.9	134	78	5.24	7.1	9.5	1.64	3.7	52	37	4.43	109	5.3	0	2.1191			0	1.23303	72.6616	72.6616	0	2.1191
577410	71	2	5	159.5	57	22.4	144	62	5.2	3.6	0.4	1.3	2.03	22	23	3.73	75	5.1	0	2.40657			0	0.848416	72.665	72.665	0	2.40657
427651	77	1	2	169	65	22.8	153	76	5.28	4.79	0.87	1.35	2.83	28.4		5.19	92.1	5.2	0	3.01437			0	1.04186	72.6716	72.6716	0	3.01437
316191	38	1	12	177.5	89.1	28.3	114	74	4.6	4.56	0.7	1.25	3.02	19.5	16.3	7.7	115.5	5.5	0	2.04244			0	1.30656	72.6732	72.6732	0	2.04244
252018	67	1	13	165.5	57.1	20.8	127	86	4.77	3.71	1.21	1.57	2.1	19.1		3.51	97.6	4.53	0	2.77618	2	3	0	1.10407	72.6762	72.6762	0	2.77618
397252	72	1	12	164	74.9	27.8	154	80	4.85	6.06	1.1			15.6	19.8		94.8	4.9	0	2.09172			0	1.0724	72.6833	72.6833	0	2.09172
405935	27	2	14	170	60.9	21.1	126	69	4.4	5.2	1.6	1.37	3.43	7.7		3.6	96.8	4.46	0	2.04244			0	1.09502	72.6898	72.6898	0	2.04244
608242	70	1	3	170.5	65.5	22.5	133	74	5.18	6.39	2.36	1.27	3.51	19.1		6.14	95.9	5.8	1	2.13552	1	3	0	1.08484	72.6899	72.6899	1	2.13552
622978	62	2	11	158.5	72.4	28.8	126	89	5.41	5.48	1.87	1.13	3.14	16.7		6.22	79	5.23	0	2.04791			0	0.893665	72.6905	72.6905	0	2.04791
172600	56	1	7	160.5	74.5	28.9	121	77	5.04	6.28	1.24	1.33	3.71	21	29	6.94	104	5.28	0	4.4052			0	1.17647	72.7067	72.7067	0	4.4052
4808	56	1	10	173.5	71.4	23.7	119	78	4.79	6.2	1.13	1.88	3.31	19		4.3	104	5.09	0	2.93224	3	2	0	1.17647	72.7067	72.7067	0	2.93224
352995	68	1	5	154	67	28.3	194	99	5.48	5.7	6.3	1.33	3.55	61	47	4.57	97	5.7	1	4.12047			0	1.09729	72.708	72.708	1	4.12047
99421	68	1	5	174	78	25.8	153	89	4.47	4.6	1.2	1.41	2.59	16	29	6.96	97	4.9	0	3.08282			0	1.09729	72.708	72.708	0	3.08282
485053	44	1	4	181	86	26.3	136	88	4.98	5.32	2.46	0.85	3.05	64.6		6.51	111.5	4.5	0	3.6167	3	3	0	1.26131	72.7095	72.7095	0	3.6167
492762	59	1	13	170	77	26.6	127	71	4.71	5.7	0.91	1.12	3.68	14.3		5.75	102.2	4.96	0	2.08898	3	2	0	1.15611	72.7105	72.7105	0	2.08898
521327	65	1	11	174	92.6	30.6	171	94	5.3	3.63	2.33			23	21.4	4.56	98.7	5.4	0	2.58453			0	1.11652	72.7117	72.7117	0	2.58453
577952	60	1	4	171.5	95.7	32.5	134	68	5.36	4.69	2.61	0.89	2.46	24.1		4.27	101.6	5.8	1	4.28747			0	1.14932	72.7178	72.7178	1	4.28747
271846	61	1	5	168	71	25.1	136	84	4.75	3.6	1.1	1.16	2.07	35		6.68	101	5.6	1	3.3922			0	1.14253	72.7281	72.7281	1	3.3922
383768	61	1	5	163	51	19.2	134	78	5.18	6.3	1.2		4.29	12		6.92	101	5.4	0	2.92129			0	1.14253	72.7281	72.7281	0	2.92129
228546	61	1	10	170	73.6	25.5	106	56	5.51	6.27	0.86	1.65	2.52	14	25	5.3	101	4.91	0	2.41752	3	1	1	1.14253	72.7281	72.7281	0	2.41752
182806	53	1	4	169	73.9	25.9	118	82	4.94	6.37	2.06			64.6		5.99	105.8	5.4	0	4.97741			0	1.19683	72.7293	72.7293	0	4.97741
101376	53	1	9	182	95.2	28.74	131	94	4.42	5.16	1.02	0.98	3.38	29.3		5.13	105.8	5.35	0	2.81451			0	1.19683	72.7293	72.7293	0	2.81451
199661	82	2	4	159	60	23.7	98	59	5.15	4.53	0.68	2	2.47	13.8		4.43	70.3	5.1	0	2.9514			0	0.795249	72.7403	72.7403	0	2.9514
338528	62	1	13	167	61	21.9	115	72	4.45	6.25	1.56			16.8	19.4	5.24	100.4	4.4	0	2.14374	2	3	0	1.13575	72.7416	72.7416	0	2.14374
527573	75	1	7	172.5	58.5	19.7	105	65	4.5	5.09	1.04			10		4.3	93.1	4.8	0	4.27379			0	1.05317	72.743	72.743	0	4.27379
208750	75	1	11	161.5	59.6	22.9	127	78	4.24	5.32	0.74			17.2		7.9	93.1	4.8	0	3.3347			0	1.05317	72.743	72.743	0	3.3347
367057	81	2	11	160.5	60.2	23.4	172	73	4.75	6.08	1.27			18.2		7.72	70.7	6	1	3.18686	3	3	0	0.799774	72.7519	72.7519	1	3.18686
74326	81	1	4	170	79	27.3	113	85	4.86	4.06	2.05	0.99	2.11	18	25.3	4.29	89.9	4.7	0	2.81177			0	1.01697	72.7557	72.7557	0	2.81177
621983	47	1	2	168	68	24.1	103	63	4.34	4.55	1.06			25.1	22.4		109.5	4.68	0	5.16085	3	3	0	1.23869	72.7697	72.7697	0	5
49941	24	2	16	173.5	57.7	19.2	108	54	4.51	3.91	0.52			13.3	24.3	7.03	98.4	5.39	0	2.31896	3	3	0	1.11312	72.7798	72.7798	0	2.31896
374841	64	2	2	151	57	25	144	75	4.58	4.97	1.26	1.62	2.53	20.6		4.82	78	5.06	0	3.21424			0	0.882353	72.7898	72.7898	0	3.21424
569227	64	2	5	152	46	19.9	127	63	5.26	5.5	0.9	1.81	3.64	21	28	4.46	78	5.1	0	2.89117			0	0.882353	72.7898	72.7898	0	2.89117
477062	74	2	9	154.5	51.8	21.7	120	79	4.44	6.43	2.07	1.36	4.07	16.3		4.62	73.6	5.2	0	3.76454			0	0.832579	72.7906	72.7906	0	3.76454
242141	65	1	4	169	70	24.5	168	89	5.02	5.3	1.69			19.9		6.59	98.6	5.4	0	2.82546			0	1.11538	72.8009	72.8009	0	2.82546
424431	76	1	11	179	70.3	21.9	146	86	5.41	4.66	1.08			18.7	29.6	5.17	92.5	4.8	0	2.6256			0	1.04638	72.8012	72.8012	0	2.6256
574346	30	2	5	167	50	17.8	107	74	5.05	5.4	0.4	1.4	2.95	13		5.55	95	5.2	0	3.54825			0	1.07466	72.8089	72.8089	0	3.54825
491672	73	2	5	166	75	27.2	151	105	5.33	4.6	2.1	1.24	2.95	27	30	6.44	74	5.6	1	2.80082			0	0.837104	72.8245	72.8245	1	2.80082
525543	73	1	11	174.6	71.7	23.5	126	75	5.58	5.59	3.13			14.3	16.4	7.41	94.1	5.7	1	2.97331			0	1.06448	72.8247	72.8247	1	2.97331
285999	73	1	2	166	61	22.1	138	87	5.4	6.42	1.27	1.49	4.11	27.3		5.02	94.1	5	0	2.00958	3	2	0	1.06448	72.8247	72.8247	0	2.00958
579152	38	1	4	178	75	23.7	125	76	4.5	5.14	0.99	1.04	3.78	13.2		7.58	115.3	4.9	0	2.23682			0	1.3043	72.8257	72.8257	0	2.23682
388896	43	1	10	167	78	28	115	67	5.3	5.75	3.93	1.35	2.53	30		3.6	112	5.37	0	2.14374			0	1.26697	72.8267	72.8267	0	2.14374
601639	66	1	5	173	77	25.7	159	114	5.03	4.8	1	1.3	3.23	43	34	5.3	98	5.5	0	3.77002			0	1.1086	72.8272	72.8272	0	3.77002
521359	66	1	5	153	48	20.5	147	71	5.56	5.4	1.3	1.36	3.64	12	26	6.24	98	5.7	1	3.76454			0	1.1086	72.8272	72.8272	1	3.76454
151510	34	1	5	178	78	24.6	134	81	5.44	6.2	1.3	1.45	3.64	26	26	5.62	118	5	0	3.718			0	1.33484	72.8323	72.8323	0	3.718
558095	34	1	5	174	85	28.1	145	93	5.02	5.3	0.8	1.51	3.39	51	25	3.92	118	5.3	0	2.04244			0	1.33484	72.8323	72.8323	0	2.04244
392512	65	2	2	162	71	27.05	138	87	4.95	6.71	2.01	1.34	3.96	22.6		6.84	77.5	5.19	0	2.16838			0	0.876697	72.8449	72.8449	0	2.16838
624865	63	1	11	171.5	68	23.1	124	78	5.35	3.99	1.99	1.18	2.32		18.2	5.42	99.7	5.44	0	3.08556			0	1.12783	72.8465	72.8465	0	3.08556
415484	40	2	4	170.5	49.5	17	119	77	4.9	4.29	0.61	1.58	2.68	9.3		5.1	89.6	4.95	0	2.09172			0	1.01357	72.8501	72.8501	0	2.09172
217419	81	1	11	163.5	63.8	23.9	140	67	4.99	4.34	0.69			24.2	29.1	7.08	89.8	5.38	0	2.03149			0	1.01584	72.8537	72.8537	0	2.03149
598400	42	1	7	168	69	24.3	116	73	3.9	3.74	0.47	1.52	2.02	39	29	7.4	112.6	4.67	0	2.94593			0	1.27376	72.8675	72.8675	0	2.94593
316643	74	1	4	169	57	20	100	80	5.5	4.31	0.81	1.44	2.64	12.7		4.7	93.5	5.1	0	2.0178			0	1.05769	72.8768	72.8768	0	2.0178
577389	46	1	10	169.5	74.3	25.9	109	61	5.02	5.38	1.15	1.46	2.57	40	47	6	110	4.89	0	2.07255	3	3	0	1.24434	72.8798	72.8798	0	2.07255
573437	47	2	5	163	66	24.8	108	64	5.26	4.3	0.9	1.4	2.35	12	35	3.82	86	5.5	0	2.15743			0	0.972851	72.8827	72.8827	0	2.15743
169146	59	1	5	171	72	24.6	124	94	4.32					14		3.12	102	4.5	0	3.31828			0	1.15385	72.883	72.883	0	3.31828
643221	59	1	5	168	71	25.2	153	80	5.07					38			102	6.3	1	3.01164			0	1.15385	72.883	72.883	1	3.01164
471690	59	1	5	166	65	23.6	146	94	5.41	4.8	1.4	1.42	2.82	39	25	6.49	102	6.2	1	2.95414			0	1.15385	72.883	72.883	1	2.95414
676671	59	1	5	166	78	28.3	117	81	5.03	3.7	1.1	1.12	2.17	23	22	7.9	102	5.36	0	2.01506			0	1.15385	72.883	72.883	0	2.01506
160549	54	1	5	162	59	22.5	141	104	4.64	3.7	0.9	1.05	2.11	13	25	5.7	105	5	0	3.77276			0	1.18778	72.8865	72.8865	0	3.77276
624321	49	2	5	172	65	22	133	77	5.04	4.3	0.7	1.65	2.16	16	21	3.15	85	5	0	4.04381			0	0.961538	72.8902	72.8902	0	4.04381
470531	49	2	5	164	74	27.5	102	63	5.35	5.6	1.3			18		6.31	85	5.3	0	2.93498			0	0.961538	72.8902	72.8902	0	2.93498
200379	49	2	5	155	56	23.3	119	61	5.34	3.6	1.3	1.17	2.14	13	30	3.81	85	5.8	1	2.08624			0	0.961538	72.8902	72.8902	1	2.08624
66528	49	2	5	163	59	22.2	148	80	4.84	4.3	0.6	1.42	2.49	20	26	4.1	85	5.1	0	2.08624			0	0.961538	72.8902	72.8902	0	2.08624
1357	43	2	5	156	54	22.2	131	80	4.87	3.8	0.7	1.25	2.35	28	34	5.2	88	5.5	0	4.04381			0	0.995475	72.9032	72.9032	0	4.04381
5743	43	2	5	162	57	21.7	106	66	4.78	3.7	0.4	1.03	2.12	12	25	4.57	88	4.6	0	3.00616			0	0.995475	72.9032	72.9032	0	3.00616
372829	66	2	5	160	59	23	147	76	5.23	6.1	1.1	1.55	3.82	19		5.15	77	5.9	1	3.42231			0	0.871041	72.9037	72.9037	1	3.42231
564483	51	2	5	166	61	22.1	110	66	5.09	4.9	0.8	1.62	2.79	25	31	6.74	84	4.9	0	2.92676			0	0.950226	72.9099	72.9099	0	2.92676
33716	51	2	14	153	55.5	23.7	146	80	5.36	4.22	0.77	1.85	2.28	12.9		4.84	84	5.9	1	2.09446			0	0.950226	72.9099	72.9099	1	2.09446
62353	74	2	3	163.5	53.5	20	118	90	5.32	5.56	1.11			14.9		5.84	73.5	4.96	0	2.06708	3	3	0	0.831448	72.9104	72.9104	0	2.06708
540146	45	1	3	169	71	24.9	134	77	4.42	3.77	1.08			14.1	30.3	3.45	110.6	5.2	0	4.75565	3	3	0	1.25113	72.9121	72.9121	0	4.75565
424593	73	1	5	166	76	27.6	137	87	4.92	3.7	2.8	1.05	2.21	52	45	7.31	94	5.6	1	3.74538			0	1.06335	72.9184	72.9184	1	3.74538
245415	73	1	13	163	62.5	23.5	140	83	5.36	4.83	1.47	1.18	2.71	15.3		5.25	94	5.45	0	2.96235	3	2	0	1.06335	72.9184	72.9184	0	2.96235
73572	73	1	5	166	69	25	154	99	5.47	4.8	1.8	1.36	3.09	28		4.19	94	5.6	1	2.10815			0	1.06335	72.9184	72.9184	1	2.10815
303756	35	1	2	175	88	28.7	129	81	3.75	5.25	2.25			19.3	23.9	5.57	117.2	4.27	0	2.80082			0	1.32579	72.9203	72.9203	0	2.80082
347181	75	1	7	169.5	63	21.9	128	60	4.8	4.22	1.32	0.98	2.26	23		6.45	92.9	4.34	0	2.31348	3	3	0	1.0509	72.9326	72.9326	0	2.31348
454892	63	1	3	167.5	66	23.5	118	77	4.22	4.3	2.13	1.02	2.32	18.8	25	4.5	99.6	4.9	0	4.93361	1	3	0	1.1267	72.935	72.935	0	4.93361
616864	60	2	4	160	57	22.3	101	70	5.5	5.14	0.88	1.1	3.78	33.2	35.4	6.69	79.7	5.5	0	4.38877			0	0.901584	72.9362	72.9362	0	4.38877
203733	53	2	5	166	62	22.5	117	86	4.85	4.2	0.7	1.32	2.44	13	21	5.04	83	5.6	1	2.91581			0	0.938914	72.9421	72.9421	1	2.91581
483739	53	2	5	163	56	21.1	121	83	5.2	5.2	1.3	1.45	3.06	12	18	6.5	83	5.4	0	2.78713	3	3	1	0.938914	72.9421	72.9421	0	2.78713
105042	64	1	5	177	79	25.2	120	79	5.03	4.3	2.6		2.33	22		3.81	99	4.9	0	2.84189			0	1.11991	72.9559	72.9559	0	2.84189
656915	65	2	11	169.2	74.6	26.1	157	85	5.15	4.2	1.53			26.8	37.7	5.96	77.4	5.7	1	2.52977	3	3	0	0.875566	72.9588	72.9588	1	2.52977
82108	57	1	2	177	79	25.2	132	86	5.36	5.22	2.19	0.78	2.85	23.6		5.8	103.1	5.16	0	3.13484	3	3	0	1.16629	72.9611	72.9611	0	3.13484
450690	49	1	5	163	65	24.5	133	100	5.4	4.85	1.27	1.46	2.96	17		4.5	108	5.6	1	2.02053			0	1.22172	72.9621	72.9621	1	2.02053
531338	72	1	4	167	75	26.8	126	68	4.95	5.08	0.77	1.73	2.85	18.3	26.3	4.36	94.5	4.5	0	2.62286			0	1.069	72.9626	72.9626	0	2.62286
33487	39	2	5	157	52	21.1	100	73	4.61	3.8	0.4			16		4.7	90	4.2	0	2.92676			0	1.0181	72.9693	72.9693	0	2.92676
211614	39	2	5	155	62	25.8	99	62	5.29	4.4	1.4	1.34	2.64	12	16	3.78	90	6.2	1	2.08898			0	1.0181	72.9693	72.9693	1	2.08898
618766	59	1	4	180	69	21.3	139	86	5.41	6.53	3.25	1.17	3.76	6.3	19.1	6.12	101.9	5.6	1	3.60301			0	1.15271	72.9696	72.9696	1	3.60301
665320	61	2	7	164.1	59.2	22	116	69	4.1	3.98	0.8			9		6.05	79.2	4.59	0	4.27652			0	0.895928	72.9793	72.9793	0	4.27652
261469	53	1	9	164	61.5	22.9	101	61	4.04	3.35	0.74			18.6		4.39	105.5	4.7	0	5.00205	1	3	0	1.19344	72.9796	72.9796	0	5
460757	65	1	8	164	63	23.4	111	75	5.5	5.18	1.17			22.1	29.4	7.5	98.4	5	0	2.04517	3	3	0	1.11312	72.98	72.98	0	2.04517
533761	55	2	5	162	56	21.3	94	70	4.87	4.98	1.35			20	32	5.02	82	5.6	1	3.97536	3	3	0	0.927602	72.9872	72.9872	1	3.97536
2545	55	2	11	157	57.3	23.2	131	82	5.5	5.39	0.83			20.3	23.5	4.9	82	4.5	0	2.09993			0	0.927602	72.9872	72.9872	0	2.09993
204467	52	1	2	170	68	23.5	126	83	4.5	4.4	0.93	1.39	2.89	11.2		6	106.1	5.1	0	2.01506			0	1.20023	72.9915	72.9915	0	2.01506
18808	30	2	2	163	61	23	111	70	4.22	3.38	0.32			16.5		5.94	94.8	4.3	0	3.39767			0	1.0724	72.9948	72.9948	0	3.39767
545870	71	1	5	166	47	17.1	112	72	5.02	5	1.5	1.67	2.91	25	43	5.97	95	5.3	0	2.00958			0	1.07466	73.0093	73.0093	0	2.00958
343631	51	2	14	152	45.9	19.9	93	52	4.8	4.74	1.04			9.1		4.8	83.9	4.79	0	2.12457			0	0.949095	73.0151	73.0151	0	2.12457
486138	64	2	4	165	69	25.3	110	72	4.84	5.93	1.47			15		7.78	77.8	5	0	3.67146			0	0.88009	73.0162	73.0162	0	3.67146
3154	69	1	2	170	63	21.8	144	97	4.8	4.59	1.56	1.1	2.53	23.5	20.3	5.33	96.1	5.1	0	2.26146			0	1.0871	73.018	73.018	0	2.26146
649804	71	2	2	155	65	27.1	135	80	4.69	5.35	4.09	1.2	2.81	16		4.84	74.7	5.2	0	4.02464	3	3	0	0.845023	73.0183	73.0183	0	4.02464
505131	78	1	3	163	68	25.6	152	110	4.99	5.18	1.3	1.02	3.63	16.1		5.22	91.2	5.22	0	4.03285	2	3	0	1.03167	73.0255	73.0255	0	4.03285
5974	44	1	4	173.5	58.5	19.4	97	58	4.77	3.48	0.68	0.92	2.25	23.1		5.05	111.1	4.07	0	3.04997	3	3	0	1.25679	73.0264	73.0264	0	3.04997
530811	79	2	2	156	57	23.4	168	80	4.81	4.44	1.3	1.3	2.43	11.3		5.86	71.3	5.3	0	2.00684			0	0.806561	73.0306	73.0306	0	2.00684
533253	68	2	9	150.9	59.7	26.2	157	88	5.08	5.4	3.51	1.06	3.03	24.4		5.48	76	5.6	1	2.16838			0	0.859729	73.0327	73.0327	1	2.16838
241470	57	1	4	176.5	75.5	24.2	130	90	5.08	3.31	3.34			15.9	24.8	3.78	103	5.3	0	4.01095			0	1.16516	73.0468	73.0468	0	4.01095
480456	60	2	2	162	55	21	117	81	4.95	4.94	1.18	1.43	3.04	15.9	22.4	5.29	79.6	5.6	1	2.14921			0	0.900452	73.0471	73.0471	1	2.14921
196139	58	1	11	166.9	68.4	24.6	123	79	4.84	5.73	1.45			16.1			102.4	4.85	0	2.51608			0	1.15837	73.05	73.05	0	2.51608
254691	54	1	4	169.5	73	25.4	116	82	4.42	4.59	1.98	0.96	2.93	70.8		6.53	104.8	4.9	0	3.90965			0	1.18552	73.0549	73.0549	0	3.90965
277927	54	1	2	174	69	22.8	124	79	4.9	5.6	1.83			32.2	29.5	5.49	104.8	4.9	0	3.07461	1	2	0	1.18552	73.0549	73.0549	0	3.07461
90537	77	1	4	161	46	17.7	105	65	4.37	4.76	1.29			13.1		6.08	91.7	4.8	0	3.2553			0	1.03733	73.0554	73.0554	0	3.2553
581395	74	1	11	166.6	55.6	20	118	72	4.88	3.24	0.48			18.6		6.24	93.3	4.9	0	2.02053			0	1.05543	73.0659	73.0659	0	2.02053
614674	41	1	5	171	78	26.7	133	73	4.98	3.64	1.03	0.78	2.21	24	19	4.99	113	5.4	0	5.013	2	2	1	1.27828	73.067	73.067	0	5
290321	41	1	5	178.5	72.8	22.8	103	73	5.26	6.7	3.2	1.38	4.2	40	32	6.66	113	5.1	0	3.37303	2	1	0	1.27828	73.067	73.067	0	3.37303
279058	54	2	7	158.1	52.5	21	137	83	4.5	6.42	1.7	1.75	3.88	12.8		6	82.4	4.88	0	2.52704			0	0.932127	73.0702	73.0702	0	2.52704
388594	68	1	2	168	77	27.3	118	83	4.16	4.95	1.03			20.6		4.29	96.6	4.6	0	4.07392			0	1.09276	73.0724	73.0724	0	4.07392
192683	52	1	9	175.8	86.5	28	128	86	4.26					18.2			106	4.8	0	4.846	1	3	0	1.1991	73.0748	73.0748	0	4.846
140389	61	1	4	173	76.5	25.6	122	82	4.13	5.4	1.77	1.5	3.29	19.1		6.93	100.6	4.31	0	2.93771			0	1.13801	73.0782	73.0782	0	2.93771
2216	86	1	5	172	74	25	164	72	4.79	5.4	1.6	1.44	3.43	12	17	4.81	87	5.5	0	2.88569			0	0.984163	73.0877	73.0877	0	2.88569
88531	76	1	11	176.2	79.8	25.7	129	75	5.05	4.6	1.08			16	22.4	6.41	92.2	5.4	0	2.03149			0	1.04299	73.0879	73.0879	0	2.03149
363455	62	1	5	170	61	21.1	133	83	5.3	5.4	0.6	1.35	3.54	13		4.36	100	5.1	0	3.01711			0	1.13122	73.0938	73.0938	0	3.01711
546794	62	1	5	167	69	24.7	131	84	4.5	5	2.3	1.24	2.92	27	28		100	5.6	1	2.90486			0	1.13122	73.0938	73.0938	1	2.90486
385698	62	1	5	177	91	29	139	100	5.03	4.8	1		3.28	17		7.81	100	4.8	0	2.87474			0	1.13122	73.0938	73.0938	0	2.87474
446742	62	1	13	167	80	28.7	135	86	4.34	4.14	1.63	1.04	2.42	13.2	15.2	5.85	100	5.18	0	2.00411	3	3	0	1.13122	73.0938	73.0938	0	2.00411
72601	72	2	8	150	63.5	28.2	146	76	5.4	6.92	1.03		4.63	51	30		74.2	5.64	1	3.72074	3	3	1	0.839367	73.0988	73.0988	1	3.72074
641512	72	2	9	156.2	56.1	23	130	73	5.51	5.92	1.23	1.66	3.76	16.9		6.38	74.2	5	0	2.13279			0	0.839367	73.0988	73.0988	0	2.13279
368602	71	1	8	164	60.5	22.5	130	71	5.4	4.17	0.74		1.83	17	23		94.9	4.88	0	3.95072	1	3	0	1.07353	73.1024	73.1024	0	3.95072
118734	73	1	2	158	63	25.2	133	73	4.29	4.5	1.25	1.08	2.43	18.2		5.62	93.8	5.87	1	2.51335	3	3	0	1.06109	73.1066	73.1066	1	2.51335
260538	69	1	5	165	77	28.3	160	91	5.19	4.6	1.7	1.21	2.76	23	27	4.14	96	5.6	1	3.75359			0	1.08597	73.11	73.11	1	3.75359
560421	69	1	5	167	65	23.3	136	73	4.77	3.8	0.5	1.23	2.3	17	26	5.01	96	4	0	2.54894			0	1.08597	73.11	73.11	0	2.54894
341508	32	1	10	165	54.2	19.9	121	72	4.74	5.25	0.59	1.39	2.29	12	25	5.5	119	4.6	0	2.95414	3	3	0	1.34615	73.1124	73.1124	0	2.95414
505490	42	2	13	150	54.7	24.3	96	60	4.72	4.77	1.37			11.5	18	3.04	88.3	4.74	0	2.91855			0	0.998869	73.1154	73.1154	0	2.91855
163026	59	2	4	155	60	25	96	66	5.12	5.68	1.54			17.1		8.38	80	4.6	0	2.97604			0	0.904977	73.1172	73.1172	0	2.97604
466976	59	2	5	155	69	28.7	134	72	5.56	5.5	0.4		3.68	23		5.15	80	5.9	1	2.88296			0	0.904977	73.1172	73.1172	1	2.88296
225584	59	2	5	155	57	23.7	105	70	5.54	6.1	1.5			14	19		80	5.5	0	2.13552			0	0.904977	73.1172	73.1172	0	2.13552
7380	82	2	4	155	54	22.5	121	60	4.44	4.43	0.93	1.22	2.77	10.6		6.99	70	4.33	0	4.13963			0	0.791855	73.1177	73.1177	0	4.13963
100605	82	2	2	154	44	18.6	136	78	5.23	5.58	1	1.97	3.05	20.7	26.7	7.01	70	6.1	1	3.98631			0	0.791855	73.1177	73.1177	1	3.98631
552515	75	2	4	161	66	25.5	138	74	4.83	4.56	1.97	1.24	2.46	20.3		5.44	72.9	5.1	0	2.93498			0	0.824661	73.1217	73.1217	0	2.93498
588562	78	1	9	158.5	62	24.7	139	84	5.18	6.2	1.97			20.9		5.8	91.1	5	0	3.03354	3	3	0	1.03054	73.1225	73.1225	0	3.03354
10837	75	1	3	162	74.5	28.4	119	72	5.48	5.07	2.08	1.03	3.29	22.2	26.6	5.42	92.7	5.41	0	3.02806	3	3	0	1.04864	73.123	73.123	0	3.02806
487243	56	1	9	172	69.7	23.6	133	63	5.24	5.95	2.25			33.2		6.98	103.5	4.77	0	2.10815	3	3	0	1.17081	73.1319	73.1319	0	2.10815
602395	56	1	7	170	76.4	26.4	122	70	4.3	3.58	1.72			29.9		7.6	103.5	4.87	0	2.00958			0	1.17081	73.1319	73.1319	0	2.00958
446452	58	1	4	181	76	23.2	139	85	5.3	5.19	1.14	0.88	3.99	18.2		5.47	102.3	5.5	0	4.10678			0	1.15724	73.1364	73.1364	0	4.10678
145993	62	2	3	155	65	27.1	151	91	4.99	5.11	0.9	1.46	3.18	20.8		6.8	78.6	5.57	0	2.09172	3	3	0	0.88914	73.1383	73.1383	0	2.09172
25302	59	1	4	172	72	24.3	100	63	5.52	5.18	1.03	1.42	2.8	23.1		7.68	101.7	4.99	0	2.89117			0	1.15045	73.1433	73.1433	0	2.89117
490125	74	2	11	155.3	52.4	21.7	139	64	5.5	5.43	1.71			11.4	20.7	3.3	73.3	5.7	1	2.51882			0	0.829186	73.1512	73.1512	1	2.51882
57642	70	2	5	153	47	20.1	95	57	4.84	5.5	0.5	1.58	3.27	8	17		75	5.7	1	2.92402			0	0.848416	73.1772	73.1772	1	2.92402
580452	29	1	5	172	84	28.4	135	83	5.29					151			121	5.1	0	2.94867			0	1.36878	73.1787	73.1787	0	2.94867
400061	32	1	3	171.5	58	19.7	113	78	5.39	3.9	0.81	0.91	2.4	8.9		4.87	118.9	5.22	0	2.09719	3	3	0	1.34502	73.1868	73.1868	0	2.09719
378614	50	1	13	166	75	27.2	128	60	5.05	4.03	1.2	1.09	2.43	24.5		6.82	107.1	5	0	2.05613	1	3	0	1.21154	73.1887	73.1887	0	2.05613
145680	40	1	9	162	64.2	24.5	134	84	4.49	5.34	1.01			23.2	30.6	4.75	113.5	5.36	0	4.27926			0	1.28394	73.19	73.19	0	4.27926
148290	44	2	2	161	52	20.1	101	62	3.66	4.59	1.05			12.7		2.58	87.2	4.59	0	3.01164			0	0.986425	73.1973	73.1973	0	3.01164
680953	67	2	8	155	54.5	22.7	121	72	5.2	5.89	1.01		3.38	10.7	24.5	5.7	76.3	4.8	0	2.81999	3	3	0	0.863122	73.1978	73.1978	0	2.81999
421378	63	1	4	182	77	23.2	117	79	5.16	6.17	2.06			18.1	25	4.98	99.3	4.8	0	2.04517			0	1.1233	73.2017	73.2017	0	2.04517
215651	46	1	4	173	78	26.1	121	68	5.2	4.32	0.55	1.48	2.42	22.7	20.6	5.73	109.6	4.8	0	2.03422			0	1.23982	73.2018	73.2018	0	2.03422
613261	61	2	5	164	55	20.4	108	70	4.73	4.6	0.5	1.36	2.39	12	19	4.56	79	5.2	0	2.89938			0	0.893665	73.2029	73.2029	0	2.89938
291413	61	2	5	159	49	19.4	118	70	4.47	5.2	1			13	26	3.66	79	4.8	0	2.20671			0	0.893665	73.2029	73.2029	0	2.20671
105891	83	1	2	150	60	26.7	132	81	5.31	5.55	2.73	1.22	3.22	22		5.91	88.4	4.95	0	2.98973	2	3	0	1	73.2162	73.2162	0	2.98973
89645	72	2	3	157	77	31.2	160	70	5	5.03	1.11	1.51	2.96	12.9		4.45	74.1	5.6	1	2.00137	3	3	0	0.838235	73.2181	73.2181	1	2.00137
67216	55	1	5	166	73	26.5	140	78	4.86	4.6	1.7			39	24	6.84	104	5.4	0	4.87611			0	1.17647	73.2192	73.2192	0	4.87611
194241	55	1	5	164.5	64.5	23.8	100	67	5.36	4.9	4.5	1.36	2.64	19	27	5.21	104	5.2	0	2.03696			0	1.17647	73.2192	73.2192	0	2.03696
126790	55	1	5	175.5	80.9	26.3	103	67	5.56	7.1	4.4	1.49	3.38	31	30	5.13	104	6.5	1	2.03422			0	1.17647	73.2192	73.2192	1	2.03422
8536	78	1	5	170	67	23.2	129	91	5.38	4.2	1	1.56	2.16	15	26	3.28	91	6.7	1	3.8987			0	1.02941	73.2198	73.2198	1	3.8987
672510	67	1	5	168	72	25.5	123	65	4.8	4	0.6	1.23	2.2	74		6.8	97	5.2	0	4.02738			0	1.09729	73.2205	73.2205	0	4.02738
301984	82	1	11	162.9	72.8	27.4	157	82	4.49	4.64	2.18	0.77	2.86	49.1			88.9	5.4	0	3.04175			0	1.00566	73.2309	73.2309	0	3.04175
594231	53	1	3	166.5	50.5	18.2	130	76	4.98	3.45	0.61	0.95	2	17.6			105.2	4.12	0	4.02464	3	3	0	1.19005	73.2315	73.2315	0	4.02464
298955	39	1	3	177.5	78.8	25	117	72	5.29	5.69	2.91	0.89	3.43	33.5		5.35	114.1	4.57	0	2.07255	1	3	0	1.29072	73.2372	73.2372	0	2.07255
183722	36	1	9	166.2	67.1	24.3	114	73	3.73	3.79	0.72					4.8	116.1	4.2	0	4.12594			0	1.31335	73.2408	73.2408	0	4.12594
328088	60	1	2	172	76	25.7	104	73	5.04	4.16	0.86	0.82	2.4	21.5		6.38	101	5.9	1	4.90623			0	1.14253	73.2408	73.2408	1	4.90623
70616	60	1	5	177	76	24.3	154	97	5.42	4.9	3.2	1.4	2.93	39	31	6.13	101	5.7	1	4.04654			0	1.14253	73.2408	73.2408	1	4.04654
126791	60	1	5	162	55	21	137	95	5.36	5.2	5.1	1.39	2.74	30		6.39	101	6	1	3.01985			0	1.14253	73.2408	73.2408	1	3.01985
319629	60	1	5	169	71	24.9	131	87	4.66	4.2	1.2	1.16	2.68	12	9	5.84	101	4.7	0	2.94319			0	1.14253	73.2408	73.2408	0	2.94319
412851	60	1	5	170	67	23.2	104	67	5.15	3.9	2.6	1.29	2.19	13	17	5.38	101	5.09	0	2.71047	1	2	0	1.14253	73.2408	73.2408	0	2.71047
186490	60	1	5	180	88	27.2	123	90	4.95	4.6	3.7	1.29	2.01	38	33	5.15	101	5.3	0	2.01506			0	1.14253	73.2408	73.2408	0	2.01506
131131	52	1	3	168.5	76.5	26.9	142	81	4.36	5.12	1.13			30.5		4.01	105.8	5.28	0	3.86858	3	3	0	1.19683	73.242	73.242	0	3.86858
572216	62	2	8	158	72.5	29	123	98	5.2	5.14	2.88		2.86	20.9	29.5	6.9	78.5	5.31	0	3.08282			0	0.888009	73.2511	73.2511	0	3.08282
278060	61	1	8	167	72.5	26	136	93	5.2	5.36	2.55			12.6		5.1	100.4	5	0	2.01232	1	3	0	1.13575	73.2543	73.2543	0	2.01232
351557	47	1	11	173	79	26.3	141	87	5.24	4.09	3.06	1.16	2.43	25.9		4.15	108.9	5.1	0	3.5729			0	1.2319	73.2551	73.2551	0	3.5729
231514	32	1	9	176.2	83.2	26.8	107	62	4.66	3.24	1.89	0.56	1.7	14.5		5.89	118.8	5.1	0	3.95619			0	1.34389	73.2614	73.2614	0	3.95619
561591	50	1	5	180.5	93	28.5	131	86	5.42	5.59	2.87	0.9	3.56	35		4.56	107	5.2	0	4.34771			0	1.21041	73.2715	73.2715	0	4.34771
276129	50	1	5	168	69	24.4	108	59	4.75	3.9	0.6			16	18	7.89	107	5.7	1	4.21355			0	1.21041	73.2715	73.2715	1	4.21355
164902	50	1	8	165.4	71	26	134	78	5.38	5.46	1.54	0.99	3.5	18.7		5.6	107	4.93	0	2.99795	3	2	0	1.21041	73.2715	73.2715	0	2.99795
6682	65	2	3	160	54	21.1	123	68	4.09	6.24	1.46			19.2		4.35	77.1	5.2	0	4.31485	3	3	0	0.872172	73.3024	73.3024	0	4.31485
418534	65	2	2	150	52	23.1	130	79	4.81	7.33	1.78	1.39	4.66	17.5	18.2	5.48	77.1	4.9	0	2.66667			0	0.872172	73.3024	73.3024	0	2.66667
68977	63	2	5	165	72	26.4	120	71	4.67	3.7	0.8	1.17	2.2	17	23	5.05	78	5	0	3.8768			0	0.882353	73.3029	73.3029	0	3.8768
446541	63	2	5	164	64	23.8	97	72	5.23	5.8	1.9	1.52	3.36	25	30	4	78	6.5	1	2.89938			0	0.882353	73.3029	73.3029	1	2.89938
219662	63	2	14	163.5	56.8	21.2	123	73	4.9	5.32	2.13	1.27	3.37	61.6		5	78	4.7	0	2.0835			0	0.882353	73.3029	73.3029	0	2.0835
246829	57	1	2	177	75	23.9	118	84	4.49	5.19	2.02	1.14	2.57	18.4		5.32	102.7	4.9	0	3.16496	1	3	0	1.16176	73.305	73.305	0	3.16496
372262	54	1	4	173	79.4	26.5	127	88	5.03	6.04	1.57	0.95	4.51	26.8		4	104.5	4.94	0	4.13963	3	3	0	1.18213	73.3087	73.3087	0	4.13963
172601	67	1	3	171	71	24.3	138	80	4.56	5.33	1.04	1.31	3.18	25.1	23.5	7.17	96.9	5.62	1	4.99658	1	3	0	1.09615	73.312	73.312	1	4.99658
33426	61	2	4	161	63.6	24.5	119	65	5.13	6.13	1.34	0.99	3.64	24.6		5.89	78.9	4.5	0	4.03285			0	0.892534	73.3152	73.3152	0	4.03285
650551	36	1	10	167	61.6	22.1	138	68	5.42	4.77	4.27	1.46	2.76	39		6.6	116	3.99	0	2.94593	3	3	0	1.31222	73.3172	73.3172	0	2.94593
396963	36	1	5	155	51	21.2	109	61	5.16	6.2	2.4			40	29	5.61	116	4.7	0	2.00411			0	1.31222	73.3172	73.3172	0	2.00411
109113	92	1	4	166.5	61.9	22.3	133	56	4.72	5.67	1.78			33.5	29.8	5.42	83.8	5.62	1	2.96235			0	0.947964	73.3217	73.3217	1	2.96235
617736	52	1	2	177	80	25.5	113	77	3.95	5.98	1.57	1.33	3.72	27.8		8.07	105.7	4.96	0	2.02327			0	1.1957	73.3259	73.3259	0	2.02327
295128	60	1	2	173	77	25.7	139	92	5.21	4.53	0.61	1.5	2.74	17	15.5	8.29	100.9	5.5	0	2.00684			0	1.1414	73.3286	73.3286	0	2.00684
284590	72	2	9	157	72.2	29.3	133	85	5.34	5.32	5.72	1.05	1.79	40		5.57	74	5.1	0	2.00137			0	0.837104	73.3379	73.3379	0	2.00137
163701	72	1	2	172	80	27	134	88	4.84	3.81	1			16.4	25.4		94.1	4.6	0	2.94045			0	1.06448	73.3381	73.3381	0	2.94045
281735	76	2	11	151	41.4	18.2	148	68	5.09	4.64	1.9			17.4		5.09	72.3	4.9	0	3.0308			0	0.817873	73.3396	73.3396	0	3.0308
122540	76	2	7	152.6	80.2	34.4	182	81	4.6	5.36	2.11	0.96	2.81	16		5.66	72.3	5.6	1	3.02806			0	0.817873	73.3396	73.3396	1	3.02806
157417	65	1	5	167	68	24.4	121	68	5.24	3.9	0.5	1.27	2.26	23	32	5.5	98	4.5	0	2.94867			0	1.1086	73.3406	73.3406	0	2.94867
44820	65	1	5	174	64	21.1	114	72	5	4.95	1.72	1.54	2.88	15	13	6.9	98	5.3	0	2.06708			0	1.1086	73.3406	73.3406	0	2.06708
466047	61	1	4	160	57.9	22.6	124	73	5.2	4.75	1.13	1.54	3.14	9		5.7	100.3	5.4	0	2.03422			0	1.13462	73.3427	73.3427	0	2.03422
367687	77	1	7	171.5	97	33	130	64	5.4	5.12	1.9	1.4	2.94	18.7		6.1	91.4	5.4	0	2.07255			0	1.03394	73.3456	73.3456	0	2.07255
23894	33	1	10	165	63.3	23.3	135	88	5.11	5.12	1.7	1.25	2.12	17	19	4.9	118	4.65	0	2.09446	3	3	0	1.33484	73.3457	73.3457	0	2.09446
39083	33	1	5	177	89	28.4	124	87	5.5	5.22	0.84	1.59	3.29	35		5.7	118	5.5	0	2.02053			0	1.33484	73.3457	73.3457	0	2.02053
83354	52	2	4	155.5	69.4	28.7	105	67	4.86	3.95	1.18			10.2			83.1	5.3	0	3.00342			0	0.940045	73.3494	73.3494	0	3.00342
202442	66	2	7	158.5	65.5	26.1	123	64	4.7	3.92	2.36	1.14	2.09	14.3		6.6	76.6	5	0	2.4449			0	0.866516	73.3646	73.3646	0	2.4449
146208	76	1	11	168.4	86	30.3	157	91	5.01	5.06	1.59			15.7	17.8	6.29	91.9	4.9	0	2.01232			0	1.03959	73.3767	73.3767	0	2.01232
524749	60	2	2	161	57	22	122	74	4.29	5.67	1.12	1.48	3.2	11.7		4.78	79.3	4.9	0	2.54073			0	0.897059	73.3816	73.3816	0	2.54073
588199	71	1	9	178	84.8	26.8	118	68	5.54	7.65	2.07	1.3	5.1	15.4	17.9	5.19	94.6	4.76	0	2.6037	1	3	0	1.07014	73.383	73.383	0	2.6037
661770	57	1	2	173	82	27.4	139	89	3.91	4.53	0.94	1.68	2.49	66.5		6.1	102.6	5.24	0	3.89049			0	1.16063	73.3915	73.3915	0	3.89049
173394	57	1	4	174	73	24.1	122	78	4.87	5.06	1.23	0.93	3.64	18.8		4.45	102.6	4.6	0	2.03149			0	1.16063	73.3915	73.3915	0	2.03149
306282	45	1	5	179	83	25.9	116	72	5.07	5.6	6	1.23	3.46	47	32	5.77	110	5.6	1	2.00411			0	1.24434	73.3936	73.3936	1	2.00411
374746	45	1	5	175	75	24.5	98	64	5.05	4	1	1.56	2.13	61	39	7.7	110	6.01	1	2.00137			0	1.24434	73.3936	73.3936	1	2.00137
13645	58	1	5	163	74	27.8	149	85	5.14	4.9	1.9	1.36	2.96	35	23	5.32	102	5.8	1	3.50171			0	1.15385	73.3968	73.3968	1	3.50171
375705	58	1	5	172	83	28.1	137	91	5.55	4.7	1.2	1.25	2.64	14		5.91	102	5.9	1	2.97604			0	1.15385	73.3968	73.3968	1	2.97604
388334	58	1	5	162	49	18.7	115	76	5.1	3.7	0.9	1.17	2.24	14	23	5.23	102	5.6	1	2.86105			0	1.15385	73.3968	73.3968	1	2.86105
521264	58	1	5	166	78	28.3	133	82	5.28	3.3	1.5	0.94	1.9	19	20	4.52	102	5.7	1	2.03696			0	1.15385	73.3968	73.3968	1	2.03696
385369	45	2	7	156.2	43.3	17.7	109	66	4.9	7.72	1.29			15	23	6.7	86.5	4.93	0	3.64956	3	3	0	0.978507	73.3972	73.3972	0	3.64956
484347	30	1	5	164	67	24.9	121	71	5.27	5.8	0.8	1.37	4.14	75	39	6.01	120	5.3	0	3.94798			0	1.35747	73.3998	73.3998	0	3.94798
486897	53	1	5	170	61	21.1	105	63	5.07	5	1.4			17	16	5.68	105	5	0	4.85421			0	1.18778	73.4003	73.4003	0	4.85421
61495	53	1	9	161.5	59.3	22.7	95	75	5.29	3.2	0.98			18.9		6.61	105	5.13	0	2.10267	1	2	0	1.18778	73.4003	73.4003	0	2.10267
97860	64	1	12	171	74.5	25.5	142	94	5.11	4.74	2.67	1.09	3.06	34.3		6.8	98.5	4.7	0	2.39014			0	1.11425	73.4042	73.4042	0	2.39014
561406	75	1	2	163	78	29.4	159	100	3.93	5.12	1.49			21.8		6.11	92.4	4.4	0	3.73717			0	1.04525	73.4104	73.4104	0	3.73717
51351	75	1	2	170	64	22.1	140	91	4.84	5.88	2.21	1.4	3.54	26.1		8.3	92.4	5.1	0	2.00958			0	1.04525	73.4104	73.4104	0	2.00958
677540	70	2	4	157	62	25.1	132	83	5.12	5.62	1.74	1.39	3.3	27.2	27.7	6.29	74.8	5.3	0	2.63107			0	0.846154	73.4141	73.4141	0	2.63107
193536	78	1	2	169	72	25.2	134	83	5.04	3.63	1.32	1.09	2.15	21.1		5.55	90.8	5.3	0	2.08898			0	1.02715	73.4149	73.4149	0	2.08898
379963	37	1	2	178	94	29.67	112	68	5.16	6.17	1.47			33.7	41.4		115.2	5.2	0	5.36071			0	1.30317	73.4162	73.4162	0	5
117297	37	1	3	170.5	59.5	20.5	126	82	4.53	4.66	1.09	1.41	2.67	28.7	29.8	6.25	115.2	5.08	0	5.05955	3	3	0	1.30317	73.4162	73.4162	0	5
512977	60	1	13	177	67	21.4	99	73	4.89	5.34	1.5	1.38	3.22	17.8		6.18	100.8	5.2	0	3.02806	3	3	0	1.14027	73.4167	73.4167	0	3.02806
510007	83	1	2	161	67	25.8	156	86	4.6	4.7	1.06	0.89	3.58	19.5	29	4.33	88.2	4.7	0	3.46612			0	0.997738	73.4172	73.4172	0	3.46612
12354	65	2	2	156	59	24.2	138	84	4	5	1			44	38	4	77	5	0	4.01369	3	3	0	0.871041	73.4176	73.4176	0	4.01369
84738	65	2	5	159	63	24.9	129	68	5.11	5.2	2.4	1.58	2.38	16	23	5.38	77	5.8	1	3.86858			0	0.871041	73.4176	73.4176	1	3.86858
118579	50	2	2	169	71	24.9	118	73	5.5	4.14	0.84	1.35	2.44	12.9		4	84	5.18	0	2.02327	3	3	0	0.950226	73.4239	73.4239	0	2.02327
44171	50	2	5	162	53	20.2	126	83	5	4.46	1.43	1.43	2.59	8		3.7	84	5.3	0	2.01232			0	0.950226	73.4239	73.4239	0	2.01232
77446	82	1	4	157.5	44.4	17.9	128	75	4.51	5.82	1.67	2.1	3.18	13.3	22.9	6.14	88.7	5	0	3.89049			0	1.00339	73.4307	73.4307	0	3.89049
386952	65	1	11	160	63.4	24.8	157	87	5.53	3.65	3.27			11.1	21.3	3.39	97.9	6	1	2.05339			0	1.10747	73.4313	73.4313	1	2.05339
444145	40	2	5	163	78	29.4	128	78	5.2					16			89	5.3	0	2.95688			0	1.00679	73.4448	73.4448	0	2.95688
151386	40	2	5	165	61	22.4	114	72	5.12	4.1	0.5	1.5	2.03	14		3.3	89	5.4	0	2.93771			0	1.00679	73.4448	73.4448	0	2.93771
201247	74	1	12	167.5	59.2	21.1	142	85	5.06	6.35	1.26	1.63	3.88	13.7	25.7		92.9	4.9	0	3.14305			0	1.0509	73.4467	73.4467	0	3.14305
310262	74	1	11	170.4	73.4	25.3	157	82	4.99	5.35	2.5			19.9	28.1	6.6	92.9	5.76	1	2.03149			0	1.0509	73.4467	73.4467	1	2.03149
173645	62	1	2	175	74	24.2	178	117	4.7	5.04	2.2			18.8			99.6	4.5	0	5.06776			0	1.1267	73.4491	73.4491	0	5
155398	62	1	4	156.5	57.5	23.5	119	79	4.82	4.67	1.48			26.4		7.11	99.6	5.27	0	2.00958			0	1.1267	73.4491	73.4491	0	2.00958
447730	52	2	5	155	49	20.4	132	83	4.78	5.4	0.8	1.34	3.72	19	24	6.78	83	5	0	3.96715	3	3	0	0.938914	73.4563	73.4563	0	3.96715
506129	52	2	5	160	68	26.6	110	70	4.99	4.3	0.6	1.22	2.69	19	19	6.21	83	5	0	3.38672			0	0.938914	73.4563	73.4563	0	3.38672
440497	52	2	5	158	75	30	135	57	5.31	4.6	0.6			16		6.83	83	5.2	0	2.9514			0	0.938914	73.4563	73.4563	0	2.9514
667677	63	1	5	173	75	25.1	143	94	5.05	4.3	2.4	1.18	2.45	28	28	5.33	99	5.8	1	3.75359			0	1.11991	73.4702	73.4702	1	3.75359
584354	63	1	5	168	52	18.4	137	94	4.86	4.9	0.9	1.28	3.02	23	34	6.09	99	5.8	1	2.81725			0	1.11991	73.4702	73.4702	1	2.81725
341587	48	1	4	179	72.5	22.6	103	66	4.87	4.92	3.81	0.88	2.58	35.7		5.3	108	4.1	0	4.08214			0	1.22172	73.4764	73.4764	0	4.08214
408071	62	2	3	163.5	65.5	24.5	128	77	5.07	5.7	1.22			13.8	21.5	4.61	78.3	5.03	0	4.19986	3	3	0	0.885747	73.4775	73.4775	0	4.19986
472921	57	1	4	172	65.5	22.1	122	72	5.23	4.69	1.05	1.22	3.33	17		4.61	102.5	5.3	0	4.08214			0	1.1595	73.4782	73.4782	0	4.08214
644521	69	1	2	175	80	26.1	140	86	4.46	3.72	1.05	0.6	2.41	21.6		6.25	95.6	5.1	0	4.21081			0	1.08145	73.4803	73.4803	0	4.21081
207909	38	2	5	157	56	22.7	111	69	4.88	4	1.3	1.39	2.64	10	22	6.27	90	4.8	0	3.04723			0	1.0181	73.4837	73.4837	0	3.04723
132309	58	1	2	169	61	21.4	124	83	4.3	5.32	1.28	1.18	3.53	15.6		2.97	101.9	4.81	0	2.08624			0	1.15271	73.484	73.484	0	2.08624
381450	58	1	9	174.2	67.6	22.3	123	75	4.99	5.93	3.03	1.01	3.57	30.7		4.46	101.9	4.1	0	2.04791			0	1.15271	73.484	73.484	0	2.04791
517544	79	1	8	161	55.5	21.4	113	64	5.5	5.25	1.74	1.56	3.12	15.1		6.6	90.2	5.52	0	2.05613	3	2	0	1.02036	73.4882	73.4882	0	2.05613
326914	59	1	2	177	92	29.4	142	87	5.07	3.6	1.79	0.77	2.01	29.9		3.99	101.3	5.6	1	4.07666			0	1.14593	73.4929	73.4929	1	4.07666
228741	59	1	11	181	81.5	24.9	148	93	5.42	5.14	1.99	1.06	2.98	36.5		8.47	101.3	5.4	0	2.69952			0	1.14593	73.4929	73.4929	0	2.69952
467697	60	2	2	155	65	27.1	124	67	4.17	6.62	0.92	1.37	5.08	15.7		6.53	79.2	5	0	3.45791			0	0.895928	73.4937	73.4937	0	3.45791
580867	67	1	4	159	67	26.5	150	85	5.17	3.67	1			28.6		6.05	96.7	4.57	0	2.80082	3	3	0	1.09389	73.4955	73.4955	0	2.80082
81000	54	2	5	156	53	21.8	100	73	4.37	4.9	0.6		3.1	13		4.61	82	5.2	0	2.92402			0	0.927602	73.5017	73.5017	0	2.92402
99352	54	2	10	153.5	51.3	21.8	115	57	4.78	5.18	1.02	1.44	2.27	33	31	3.5	82	4.62	0	2.00137	3	3	0	0.927602	73.5017	73.5017	0	2.00137
417717	78	1	11	168	66	23.4	144	93	5.51	6.14	1.84			21.2		5.29	90.7	5.7	1	3.9781			0	1.02602	73.5129	73.5129	1	3.9781
178589	78	1	9	157.3	43.1	17.4	122	68	3.85	4.16	0.9			16.4		5.94	90.7	4.4	0	3.7399	3	3	0	1.02602	73.5129	73.5129	0	3.7399
504279	74	2	2	159	55	21.8	136	97	5.08	5.92	1.23	1.56	3.4	12.3	25.9	5.45	73	4.9	0	2.987	3	3	0	0.825792	73.5151	73.5151	0	2.987
571444	74	2	5	146	61	28.6	178	87	5.36	4.6	1	1.23	2.84	18	26	4.24	73	6	1	2.81999			0	0.825792	73.5151	73.5151	1	2.81999
418413	74	2	5	160	43	16.8	134	78	5.24	5.8	0.7	1.37	3.6	11	30	5.38	73	5.4	0	2.8063			0	0.825792	73.5151	73.5151	0	2.8063
173263	80	2	11	152.7	65.4	28	120	51	5.42	4.61	1.15	1.37	2.62	23.8		3.91	70.5	5.2	0	3.7399			0	0.797511	73.5163	73.5163	0	3.7399
81959	70	1	5	168	60	21.3	129	73	5.32	4.9	2.5	1.25	2.55	43	32	6.48	95	5.4	0	3.75359			0	1.07466	73.5239	73.5239	0	3.75359
650681	70	1	5	173	87	29.1	149	84	4.73	5	1.2	1.35	2.86	25	28		95	6.3	1	2.93771			0	1.07466	73.5239	73.5239	1	2.93771
332668	70	1	5	167	60	21.5	123	75	4.25	4.4	1	1.29	2.66	18	29	7.07	95	4.4	0	2.28337	3	3	0	1.07466	73.5239	73.5239	0	2.28337
168823	70	1	5	180	88	27.2	129	62	4.7	5.36	1.91	1.63	3.24	21		5.3	95	4.7	0	2.11088	1	3	0	1.07466	73.5239	73.5239	0	2.11088
340524	72	1	4	165	69	25.3	127	82	5.35	5.12	0.91	1.75	2.79	24.1			93.9	5	0	2.18754			0	1.06222	73.5271	73.5271	0	2.18754
435506	50	2	4	159.5	56.9	22.4	129	106	5.4	5.67	1.41	1.14	3.8	9.7	13.4	5.4	83.9	5.2	0	2.10267			0	0.949095	73.5298	73.5298	0	2.10267
153997	63	2	2	157	51	20.7	115	79	4.66	4.77	0.76	1.41	2.79	18	32.7	4.94	77.8	4.8	0	3.81383	3	3	0	0.88009	73.5309	73.5309	0	3.81383
249783	25	2	10	145	44.9	21.4	97	64	4.99	3.21	0.66			8		3.2	97	5.14	0	2.13552	3	3	0	1.09729	73.5343	73.5343	0	2.13552
644729	62	1	3	173	74	24.7	118	84	5.37	4.53	1.22	0.99	3.46	25.8	33.4	4.17	99.5	5.2	0	3.38125	1	3	0	1.12557	73.5384	73.5384	0	3.38125
418616	41	1	9	169.5	70.1	24.4	112	74	4.64	5.74	1.84	0.93	3.45	31.4		5.59	112.4	4.78	0	2.15743	3	3	0	1.27149	73.5392	73.5392	0	2.15743
560776	43	1	2	177	90	28.7	138	98	3.39	5.2	2.32	0.93	2.91	25.7		7.45	111.1	4.9	0	4.04107			0	1.25679	73.5412	73.5412	0	4.04107
345736	74	1	4	176	70	22.6	140	85	5.43	5.62	2.01			15	28	5.18	92.8	5.8	1	2.56263			0	1.04977	73.5425	73.5425	1	2.56263
33120	67	2	5	157	53	21.5	139	77	5.15	4.8	1.1	1.28	3.03	17	31	3.68	76	5.8	1	3.78097			0	0.859729	73.5475	73.5475	1	3.78097
301702	67	2	5	160	65	25.4	121	57	4.72	5.7	2	1.41	3.55	22	26		76	5.3	0	3.03628			0	0.859729	73.5475	73.5475	0	3.03628
475938	67	2	5	159	56	22.2	115	68	5.38	4.6	2.1	1.31	2.75	16	23	3.91	76	4.8	0	2.92402			0	0.859729	73.5475	73.5475	0	2.92402
23301	56	2	5	152	63	27.3	128	89	5.32	6.1	1.3	1.42	3.98	22	28	6.68	81	5.6	1	3.7974			0	0.91629	73.5604	73.5604	1	3.7974
133452	56	2	5	155	56	23.3	110	60	5.29	4.5	0.7	1.41	2.46	15	22	5.2	81	5	0	2.01506	3	3	0	0.91629	73.5604	73.5604	0	2.01506
71000	56	2	5	157	57	23.1	101	66	5.26	4.9	2.1	1.33	2.8	7	20	5.19	81	5.2	0	2.00684			0	0.91629	73.5604	73.5604	0	2.00684
206822	56	1	5	164.5	59.5	22	121	70	5.16	5.16	0.69	1.44	2.87	15	25	5.03	103	5.4	0	4.03833			0	1.16516	73.5617	73.5617	0	4.03833
678325	56	1	3	181.5	73	22.2	102	63	4.62	5.46	1.42			20.4	24.2	6.97	103	5.88	1	4.00821	1	3	0	1.16516	73.5617	73.5617	1	4.00821
318049	56	1	5	166	58	21	119	79	5.37	4.5	1.9	1.35	2.84	21	26	5.08	103	5.2	0	3.70157	1	1	0	1.16516	73.5617	73.5617	0	3.70157
588684	56	1	5	177	78	24.9	129	85	4.86	5.1	1.6	1.36	3.47	24		3.61	103	5.5	0	3.01985			0	1.16516	73.5617	73.5617	0	3.01985
200517	56	1	5	168	68	24.1	119	88	4.93	4.9	1.6		3.2	20		5.99	103	4.7	0	2.91581			0	1.16516	73.5617	73.5617	0	2.91581
42460	56	1	5	171	73	25	126	73	4.2	4.8	3.51	1.33	2.65	20	19	6.9	103	5.1	0	2.05065			0	1.16516	73.5617	73.5617	0	2.05065
529939	56	1	5	167	57	20.4	110	76	4.79	6	0.7	1.75	3.74	19	20	4.86	103	5.2	0	2.03696			0	1.16516	73.5617	73.5617	0	2.03696
[truncated: 171,302 more rows]
